# Supplementary material for: RNAcare: integrating clinical data with transcriptomic evidence using rheumatoid arthritis as a case study
Source: BMC Med Genomics. 2025 May 21;18:93. doi: 10.1186/s12920-025-02162-z (PMC12096495; doi:10.1186/s12920-025-02162-z)
Supplement: Supplementary file 1 — Supplementary Material 1: Supplemental data [file 12920_2025_2162_MOESM1_ESM.xlsx]

## Sheet: Cluster0
Supplemental data file 1a:
Differentially expressed genes between cluster 0 and cluster 1, performed in RNAcare. Here the genes in cluster 0.
Index	Gene_0	LogFoldChange_0	PValue_0	AdjPValue_0	Cluster_0
0	CDK5RAP1	0.658067	1.10343e-33	7.81134e-30	0
1	GABPB2	0.628959	1.13702e-33	7.81134e-30	0
2	EXOSC2	0.677767	2.60597e-31	1.18164e-27	0
3	KIAA1147	0.815092	4.30001e-31	1.18164e-27	0
4	AARS2	0.650754	3.62051e-31	1.18164e-27	0
5	ZNF589	0.687521	7.90145e-31	1.80943e-27	0
6	TRAF3IP3	0.679881	2.29799e-30	1.99109e-27	0
7	ZNF202	0.66645	1.87256e-30	1.99109e-27	0
8	DDX55	0.735328	2.13306e-30	1.99109e-27	0
9	CNPY4	0.717209	2.02231e-30	1.99109e-27	0
10	DIS3L2	0.723667	2.11395e-30	1.99109e-27	0
11	RPAIN	0.727992	2.31859e-30	1.99109e-27	0
12	GPN2	0.628127	2.05432e-30	1.99109e-27	0
13	DCAF16	0.56959	1.23271e-30	1.99109e-27	0
14	COQ10A	0.854124	1.14081e-30	1.99109e-27	0
15	PRMT7	0.811514	2.2363e-30	1.99109e-27	0
16	KCTD7	0.881068	4.44159e-30	3.58985e-27	0
17	TIMM10B	0.697344	4.87933e-30	3.72456e-27	0
18	NLRC3	0.982151	5.50665e-30	3.96921e-27	0
19	DPH7	0.675054	5.77759e-30	3.96921e-27	0
20	ZNF251	0.687488	6.29285e-30	4.11732e-27	0
21	MFSD6	0.616387	1.09027e-29	6.5132e-27	0
22	ILF3	0.694329	1.07071e-29	6.5132e-27	0
23	NFX1	0.650416	1.70399e-29	9.75535e-27	0
24	NCAPD3	0.713422	2.25729e-29	1.24061e-26	0
25	DNAJA3	0.738106	2.58388e-29	1.36548e-26	0
26	ZNF331	0.774296	3.58865e-29	1.82622e-26	0
27	ATXN7L3B	0.572725	4.04312e-29	1.98401e-26	0
28	TRAF5	0.93592	6.01476e-29	2.84975e-26	0
29	MRPS25	0.701104	7.37011e-29	3.37551e-26	0
30	IPO9	0.644092	8.47775e-29	3.75756e-26	0
31	TRMT10B	0.529539	1.00336e-28	4.3082e-26	0
32	MTERF4	0.735466	1.16882e-28	4.51876e-26	0
33	MESD	0.608388	1.10365e-28	4.51876e-26	0
34	EVL	1.08642	1.14528e-28	4.51876e-26	0
35	KIF22	0.791772	1.18395e-28	4.51876e-26	0
36	CYP20A1	0.459793	1.41066e-28	5.23852e-26	0
37	ZNF740	0.536961	1.47684e-28	5.33995e-26	0
38	TRMT2B	0.534812	1.55822e-28	5.48973e-26	0
39	2001-09-01	0.977083	2.07227e-28	7.11825e-26	0
40	ING5	0.686874	2.32372e-28	7.78728e-26	0
41	EIF2B5	0.722032	2.86947e-28	9.01708e-26	0
42	TRIM68	0.73662	2.88756e-28	9.01708e-26	0
43	ZBTB40	0.852417	2.81817e-28	9.01708e-26	0
44	PPIH	0.740728	3.05145e-28	9.31708e-26	0
45	ATG16L1	0.511482	3.49522e-28	1.04401e-25	0
46	METTL3	0.492245	3.83792e-28	1.0986e-25	0
47	GGA2	0.817625	3.82443e-28	1.0986e-25	0
48	TRIM44	0.724391	3.96805e-28	1.11267e-25	0
49	RBM19	0.733251	4.28802e-28	1.15524e-25	0
50	MTR	0.627366	4.2669e-28	1.15524e-25	0
51	AKAP1	0.821936	4.44592e-28	1.17475e-25	0
52	WDR74	0.565078	5.51954e-28	1.35426e-25	0
53	C12orf65	0.641519	5.41724e-28	1.35426e-25	0
54	RPARP-AS1	0.665871	5.3557e-28	1.35426e-25	0
55	LAS1L	0.818293	5.49709e-28	1.35426e-25	0
56	POMGNT1	0.78605	5.69993e-28	1.37398e-25	0
57	CAMSAP1	0.520238	6.05941e-28	1.43545e-25	0
58	POMT1	0.765135	6.98871e-28	1.60291e-25	0
59	CHD6	0.610633	6.99962e-28	1.60291e-25	0
60	LETMD1	0.546457	7.62614e-28	1.71776e-25	0
61	DENND2D	0.76576	7.79624e-28	1.72775e-25	0
62	UQCC1	0.708503	7.96807e-28	1.7378e-25	0
63	EXOSC10	0.726776	9.43213e-28	2.02496e-25	0
64	TULP4	0.534859	9.82383e-28	2.07661e-25	0
65	ERCC3	0.566106	9.98973e-28	2.07968e-25	0
66	POLR3E	0.632373	1.13075e-27	2.26284e-25	0
67	PDE6B	0.705746	1.10835e-27	2.26284e-25	0
68	LIG1	0.848787	1.13636e-27	2.26284e-25	0
69	SEMA4F	0.846639	1.25909e-27	2.47141e-25	0
70	DDX56	0.656544	1.46669e-27	2.83836e-25	0
71	MBTPS1	0.492087	1.63413e-27	3.11847e-25	0
72	DDX24	0.834665	1.75679e-27	3.30662e-25	0
73	URGCP	0.690897	1.81681e-27	3.37337e-25	0
74	PHF19	0.791888	1.84714e-27	3.38396e-25	0
75	SDHAP3	0.772235	1.91338e-27	3.45918e-25	0
76	FUBP3	0.584694	1.98939e-27	3.5499e-25	0
77	POLR3D	0.772001	2.18283e-27	3.84513e-25	0
78	LRIG1	0.802449	2.53931e-27	4.41648e-25	0
79	RRP8	0.556011	2.62797e-27	4.51354e-25	0
80	C21orf59	0.638143	2.73916e-27	4.58976e-25	0
81	JPT2	0.728197	2.71777e-27	4.58976e-25	0
82	ETS1	0.871496	2.82252e-27	4.62177e-25	0
83	TRMU	0.662574	2.82554e-27	4.62177e-25	0
84	HADH	0.745069	3.00921e-27	4.8643e-25	0
85	PDCD7	0.681836	3.14837e-27	5.03007e-25	0
86	FTSJ1	0.590495	3.4281e-27	5.33717e-25	0
87	ZNF512	0.693226	3.45712e-27	5.33717e-25	0
88	MMS19	0.605356	3.40041e-27	5.33717e-25	0
89	ANAPC5	0.450785	3.67778e-27	5.61474e-25	0
90	SMYD4	0.668686	3.86523e-27	5.83607e-25	0
91	TYSND1	0.749461	3.95717e-27	5.90994e-25	0
92	RAD51D	0.653574	4.0542e-27	5.92603e-25	0
93	TDP1	0.604108	4.02447e-27	5.92603e-25	0
94	NIPAL3	0.693934	4.25686e-27	6.15676e-25	0
95	PITRM1	0.702427	4.35761e-27	6.23683e-25	0
96	TANGO6	0.430676	4.69882e-27	6.56922e-25	0
97	PLCG1	1.1033	4.70155e-27	6.56922e-25	0
98	BCS1L	0.791682	4.73328e-27	6.56922e-25	0
99	KDM2B	0.711347	5.03282e-27	6.91509e-25	0
100	ARHGEF3	0.710036	5.49655e-27	7.47748e-25	0
101	ZNF74	0.800383	5.65449e-27	7.61694e-25	0
102	HMG20A	0.608378	6.5524e-27	8.57429e-25	0
103	ZAP70	1.04136	6.43842e-27	8.57429e-25	0
104	OTUD3	0.651255	6.5099e-27	8.57429e-25	0
105	SUN1	0.659604	6.83702e-27	8.86233e-25	0
106	TTC3	0.724846	8.58371e-27	1.10224e-24	0
107	TSTD2	0.567764	8.76243e-27	1.11478e-24	0
108	BAZ1B	0.73908	8.9197e-27	1.12437e-24	0
109	RSAD1	0.770684	1.15104e-26	1.43776e-24	0
110	RHOH	0.722227	1.16473e-26	1.44175e-24	0
111	DIS3L	0.634998	1.17831e-26	1.44553e-24	0
112	PIGL	0.753796	1.34022e-26	1.62962e-24	0
113	KNOP1	0.621718	1.51806e-26	1.82966e-24	0
114	HPS4	0.625917	1.53248e-26	1.83098e-24	0
115	NOB1	0.591024	1.60354e-26	1.89937e-24	0
116	CEP95	0.633074	1.75349e-26	2.05923e-24	0
117	POGK	0.545355	1.94315e-26	2.26262e-24	0
118	C19orf12	0.687309	2.15928e-26	2.48623e-24	0
119	HARS	0.562527	2.17138e-26	2.48623e-24	0
120	AC004148.2	0.710053	2.22329e-26	2.52462e-24	0
121	ITK	0.856468	2.46768e-26	2.75658e-24	0
122	IFFO2	0.917633	2.46296e-26	2.75658e-24	0
123	ZC3HC1	0.553641	2.55557e-26	2.83173e-24	0
124	ARHGEF9	0.744468	2.62077e-26	2.87882e-24	0
125	ATP8B2	0.94966	2.63997e-26	2.87882e-24	0
126	PRKCH	0.752472	2.79545e-26	3.02437e-24	0
127	MPI	0.718897	2.82459e-26	3.03202e-24	0
128	SUPT7L	0.713387	2.89934e-26	3.08814e-24	0
129	HABP4	0.866873	3.01625e-26	3.18795e-24	0
130	PCID2	0.606468	3.16157e-26	3.31603e-24	0
131	TSPYL4	0.577701	3.31434e-26	3.44993e-24	0
132	UXS1	0.575234	3.35164e-26	3.46252e-24	0
133	FLAD1	0.525287	3.40625e-26	3.49267e-24	0
134	DOCK10	0.727095	3.67702e-26	3.74239e-24	0
135	TSEN54	0.861071	3.85956e-26	3.89929e-24	0
136	PRKCQ	0.735322	3.91819e-26	3.92963e-24	0
137	BCL11B	0.852708	4.00051e-26	3.98312e-24	0
138	ZNF3	0.499982	4.14416e-26	4.09646e-24	0
139	LINC00342	0.792485	4.23902e-26	4.1603e-24	0
140	GAN	0.402382	4.42597e-26	4.25265e-24	0
141	LPIN1	0.731331	4.41142e-26	4.25265e-24	0
142	FBXO21	0.645391	4.41116e-26	4.25265e-24	0
143	UBASH3A	1.00228	4.78854e-26	4.53756e-24	0
144	ZNF623	0.608508	4.7682e-26	4.53756e-24	0
145	TMEM41A	0.471673	5.12006e-26	4.81847e-24	0
146	SLAMF6	0.892388	5.67804e-26	5.30722e-24	0
147	ZNF831	0.892037	5.88842e-26	5.46668e-24	0
148	IARS	0.593123	6.04182e-26	5.57145e-24	0
149	PCSK7	0.753687	6.16709e-26	5.64905e-24	0
150	DCTD	0.663438	6.23013e-26	5.669e-24	0
151	MAPKAPK5	0.491333	6.31766e-26	5.71083e-24	0
152	TRIM32	0.758776	6.8128e-26	6.11816e-24	0
153	TMEM18	0.65183	6.95174e-26	6.2024e-24	0
154	MRPS27	0.646207	7.14864e-26	6.33692e-24	0
155	LUZP1	0.661437	7.20633e-26	6.34711e-24	0
156	OSBPL3	0.783864	7.84327e-26	6.86411e-24	0
157	MPHOSPH8	0.553768	7.97656e-26	6.93658e-24	0
158	ZNF664	0.645791	8.12663e-26	7.02263e-24	0
159	LCK	0.953049	8.38547e-26	7.20102e-24	0
160	ZNF549	0.616243	8.50893e-26	7.26166e-24	0
161	UPF3A	0.697365	8.68125e-26	7.32779e-24	0
162	NOL9	0.644304	8.69308e-26	7.32779e-24	0
163	DFFB	0.536536	8.77837e-26	7.35456e-24	0
164	ANKS3	0.729265	9.62263e-26	8.01303e-24	0
165	AL359220.1	0.71952	1.01382e-25	8.35597e-24	0
166	FYN	0.725266	1.01561e-25	8.35597e-24	0
167	ZNF263	0.503132	1.05098e-25	8.59552e-24	0
168	C12orf43	0.593286	1.14481e-25	9.30754e-24	0
169	P4HTM	0.636845	1.15617e-25	9.3446e-24	0
170	NVL	0.588647	1.18328e-25	9.45249e-24	0
171	RPUSD4	0.627124	1.18225e-25	9.45249e-24	0
172	RNASEH1	0.646762	1.21216e-25	9.62725e-24	0
173	ZBTB39	0.722322	1.25153e-25	9.88279e-24	0
174	TRAF1	1.09011	1.51839e-25	1.19216e-23	0
175	OGFOD1	0.681226	1.64995e-25	1.28809e-23	0
176	ELP1	0.609703	1.7308e-25	1.34357e-23	0
177	C15orf40	0.391484	1.74245e-25	1.34501e-23	0
178	COQ6	0.609391	1.7615e-25	1.35212e-23	0
179	CEP250	0.836595	1.8253e-25	1.39331e-23	0
180	UBE2G2	0.622079	1.88446e-25	1.42487e-23	0
181	MPRIP	0.830017	1.88738e-25	1.42487e-23	0
182	SEC22C	0.562144	1.99812e-25	1.48401e-23	0
183	DHX35	0.549911	1.98318e-25	1.48401e-23	0
184	AGK	0.612739	1.99402e-25	1.48401e-23	0
185	DROSHA	0.759487	2.06184e-25	1.5231e-23	0
186	TMCO4	0.771269	2.22315e-25	1.63348e-23	0
187	ZCCHC18	0.941166	2.23907e-25	1.63643e-23	0
188	SF3B3	0.649835	2.55564e-25	1.84813e-23	0
189	MINOS1	0.525007	2.55492e-25	1.84813e-23	0
190	TMEM177	0.686882	2.62315e-25	1.88702e-23	0
191	LPXN	0.599919	2.7533e-25	1.97033e-23	0
192	AC109826.1	0.873533	2.78188e-25	1.98047e-23	0
193	TRIM4	0.576878	2.98906e-25	2.11699e-23	0
194	CRY2	0.583979	3.19251e-25	2.23801e-23	0
195	MORC2	0.771078	3.19221e-25	2.23801e-23	0
196	ZNF37BP	0.587656	3.21204e-25	2.24028e-23	0
197	SERGEF	0.491108	3.24244e-25	2.25005e-23	0
198	PRDM15	0.815043	3.35211e-25	2.29245e-23	0
199	ZNF343	0.673326	3.35359e-25	2.29245e-23	0
200	NOM1	0.637125	3.33009e-25	2.29245e-23	0
201	UNG	0.839493	3.45434e-25	2.33393e-23	0
202	NAT10	0.809602	3.43158e-25	2.33393e-23	0
203	SETD6	0.563426	3.46522e-25	2.33393e-23	0
204	DOCK9	0.83238	3.49911e-25	2.34526e-23	0
205	FNBP4	0.73303	3.56339e-25	2.37675e-23	0
206	SUPV3L1	0.609741	3.83445e-25	2.54519e-23	0
207	MED1	0.458825	3.89379e-25	2.57215e-23	0
208	TIMM44	0.672099	4.13473e-25	2.71824e-23	0
209	LINC01534	0.571629	4.16312e-25	2.72387e-23	0
210	MTA3	0.778298	4.26515e-25	2.7774e-23	0
211	RECK	0.668908	4.3484e-25	2.81826e-23	0
212	TRMT44	0.491136	4.43034e-25	2.85788e-23	0
213	ALG8	0.446502	4.6786e-25	2.99005e-23	0
214	NMT2	0.911055	4.70734e-25	2.99005e-23	0
215	SUMF2	0.740586	4.72227e-25	2.99005e-23	0
216	ZBTB25	0.701325	4.69134e-25	2.99005e-23	0
217	ICE1	0.592534	4.81683e-25	3.03593e-23	0
218	ARL4C	0.84511	4.88034e-25	3.04799e-23	0
219	ZNF75A	0.543735	4.87239e-25	3.04799e-23	0
220	WRAP53	0.514057	5.15634e-25	3.20579e-23	0
221	INTS14	0.590845	5.7622e-25	3.56633e-23	0
222	STK25	0.648979	5.95985e-25	3.67213e-23	0
223	HLCS	0.759496	6.2574e-25	3.83824e-23	0
224	PXMP4	0.628712	6.52257e-25	3.98312e-23	0
225	EXOSC7	0.509332	6.66513e-25	4.05216e-23	0
226	MDN1	0.785891	6.70366e-25	4.05763e-23	0
227	LARS	0.563062	6.84749e-25	4.12651e-23	0
228	WDR54	0.874555	7.24154e-25	4.3377e-23	0
229	TRUB2	0.602348	7.26107e-25	4.3377e-23	0
230	LAX1	0.977407	7.36789e-25	4.38246e-23	0
231	POLR1E	0.734921	7.78709e-25	4.61184e-23	0
232	BLMH	0.728652	8.48034e-25	5.00085e-23	0
233	S1PR1	1.02206	8.93137e-25	5.24432e-23	0
234	INO80	0.50455	9.00538e-25	5.26527e-23	0
235	ZC3H14	0.540596	9.14488e-25	5.32418e-23	0
236	CCDC84	0.531044	9.19148e-25	5.32873e-23	0
237	RASGRP1	0.818148	9.40672e-25	5.4306e-23	0
238	ALG1	0.541101	1.00402e-24	5.74802e-23	0
239	PCNX2	0.709175	1.00196e-24	5.74802e-23	0
240	NOP56	0.798682	1.0109e-24	5.76336e-23	0
241	BIN1	1.01928	1.0385e-24	5.89629e-23	0
242	ACTR1B	0.611922	1.07577e-24	6.08277e-23	0
243	AC025171.1	0.471882	1.14483e-24	6.42037e-23	0
244	RNF125	0.727846	1.14112e-24	6.42037e-23	0
245	ZNF786	0.659167	1.18267e-24	6.60563e-23	0
246	ZNF76	0.768473	1.19725e-24	6.65999e-23	0
247	FPGS	0.714466	1.227e-24	6.79797e-23	0
248	SNAP47	0.433471	1.25189e-24	6.90803e-23	0
249	PAN2	0.767186	1.29837e-24	7.13585e-23	0
250	TCAF1	0.720194	1.32073e-24	7.2298e-23	0
251	SIDT1	0.811804	1.34123e-24	7.29503e-23	0
252	IL21R	0.971951	1.34326e-24	7.29503e-23	0
253	ZNF792	0.499608	1.35134e-24	7.31001e-23	0
254	EARS2	0.632714	1.35864e-24	7.32069e-23	0
255	ITFG2	0.731391	1.36673e-24	7.33548e-23	0
256	NSUN2	0.627108	1.37936e-24	7.37448e-23	0
257	UTP20	0.654713	1.39648e-24	7.43707e-23	0
258	SLC7A6	0.811649	1.44511e-24	7.66634e-23	0
259	TRAP1	0.768053	1.50837e-24	7.97114e-23	0
260	ARFGEF2	0.429872	1.57149e-24	8.23506e-23	0
261	SFXN1	0.611082	1.56431e-24	8.23506e-23	0
262	MGA	0.410018	1.58228e-24	8.23506e-23	0
263	ELAC2	0.677132	1.5815e-24	8.23506e-23	0
264	DKC1	0.664315	1.63346e-24	8.46932e-23	0
265	ZNF778	0.333958	1.65154e-24	8.53091e-23	0
266	ACSS1	0.741097	1.66955e-24	8.59161e-23	0
267	SMYD2	0.648567	1.70704e-24	8.75177e-23	0
268	MMAB	0.617833	1.76904e-24	9.03592e-23	0
269	RFTN1	0.757804	1.88324e-24	9.58358e-23	0
270	IPO5P1	0.599398	1.96478e-24	9.96164e-23	0
271	NOP14	0.753288	2.01388e-24	1.01731e-22	0
272	ZNF853	0.927318	2.16958e-24	1.09194e-22	0
273	GART	0.608128	2.31579e-24	1.16128e-22	0
274	GOLGA2P5	0.942888	2.36815e-24	1.18321e-22	0
275	SSRP1	0.617733	2.4644e-24	1.22504e-22	0
276	KAT14	0.677882	2.4697e-24	1.22504e-22	0
277	RPUSD2	0.803709	2.49221e-24	1.23176e-22	0
278	LARS2	0.508707	2.5027e-24	1.23251e-22	0
279	NAT9	0.528462	2.55779e-24	1.25514e-22	0
280	RRP1B	0.73978	2.60641e-24	1.27445e-22	0
281	NDUFV1	0.666593	2.68623e-24	1.30882e-22	0
282	CHMP7	0.743357	2.80147e-24	1.36015e-22	0
283	C22orf46	0.647368	2.84753e-24	1.37764e-22	0
284	TCTN3	0.75284	3.086e-24	1.48778e-22	0
285	RNF8	0.541091	3.21164e-24	1.54294e-22	0
286	MTHFD1	0.655788	3.27185e-24	1.56638e-22	0
287	UBIAD1	0.720795	3.33615e-24	1.59045e-22	0
288	PATZ1	0.653982	3.34527e-24	1.59045e-22	0
289	ZNF530	0.532262	3.3718e-24	1.59629e-22	0
290	ZNF562	0.380733	3.3808e-24	1.59629e-22	0
291	UQCC2	0.61823	3.39706e-24	1.59848e-22	0
292	IQCH-AS1	0.603686	3.40876e-24	1.59851e-22	0
293	ZNF783	0.754398	3.44747e-24	1.61117e-22	0
294	MRPL9	0.633216	3.47003e-24	1.61621e-22	0
295	ZMYND19	0.766698	3.49615e-24	1.62287e-22	0
296	EIF2B4	0.547494	3.52523e-24	1.63086e-22	0
297	CEP85	0.537168	3.58162e-24	1.65139e-22	0
298	LY9	0.958289	3.63902e-24	1.6629e-22	0
299	LSM4	0.545969	3.6429e-24	1.6629e-22	0
300	SAMM50	0.583378	3.63188e-24	1.6629e-22	0
301	ZNF528	0.607213	4.10221e-24	1.86637e-22	0
302	SEMA4C	0.967856	4.1325e-24	1.87395e-22	0
303	KDM1A	0.615288	4.28657e-24	1.93741e-22	0
304	ADSL	0.439776	4.31649e-24	1.93819e-22	0
305	PAAF1	0.589082	4.3151e-24	1.93819e-22	0
306	C8orf33	0.579089	4.5605e-24	2.04108e-22	0
307	DIEXF	0.702184	4.6087e-24	2.05596e-22	0
308	GLOD4	0.724087	4.73956e-24	2.10749e-22	0
309	TRBC2	0.983521	4.82859e-24	2.14016e-22	0
310	GALT	0.774866	5.01104e-24	2.21388e-22	0
311	NUP205	0.603297	5.05103e-24	2.2244e-22	0
312	DNAJC16	0.420992	5.09512e-24	2.23664e-22	0
313	DDX31	0.656609	5.15974e-24	2.2578e-22	0
314	ZNF548	0.685389	5.22239e-24	2.27796e-22	0
315	DHX30	0.714663	5.30089e-24	2.30488e-22	0
316	EXOSC6	0.648342	5.40559e-24	2.33756e-22	0
317	KLHL36	0.5368	5.41008e-24	2.33756e-22	0
318	ANAPC7	0.473251	5.56984e-24	2.39905e-22	0
319	RBBP4	0.497225	5.64792e-24	2.42508e-22	0
320	TRAV8-3	0.963547	5.73589e-24	2.45518e-22	0
321	BUB3	0.634302	6.23486e-24	2.66046e-22	0
322	SHISAL2A	1.0077	6.54336e-24	2.78346e-22	0
323	METTL17	0.677687	6.70342e-24	2.84275e-22	0
324	CARD11	0.875378	6.82136e-24	2.88386e-22	0
325	GCN1	0.813792	6.86622e-24	2.89392e-22	0
326	DHX37	0.755769	7.04052e-24	2.95831e-22	0
327	RPP38	0.506015	7.26929e-24	3.04512e-22	0
328	SART3	0.568313	7.32399e-24	3.05871e-22	0
329	ZBTB5	0.652529	7.39459e-24	3.07884e-22	0
330	PDCD11	0.782252	7.61334e-24	3.16034e-22	0
331	AKR1B1	0.742916	7.65319e-24	3.16731e-22	0
332	ACTR5	0.674502	7.86266e-24	3.24423e-22	0
333	L3MBTL2	0.706392	8.14162e-24	3.34928e-22	0
334	TRMT1	0.720185	8.52955e-24	3.48798e-22	0
335	MSANTD2	0.629607	8.5261e-24	3.48798e-22	0
336	RUVBL1	0.649363	8.72839e-24	3.5587e-22	0
337	TRIM52	0.606877	9.43541e-24	3.82515e-22	0
338	EXOC2	0.544534	9.43759e-24	3.82515e-22	0
339	DCAF1	0.77233	9.70573e-24	3.92226e-22	0
340	TUBGCP5	0.681169	1.01324e-23	4.08267e-22	0
341	ZNF554	0.681534	1.0242e-23	4.11478e-22	0
342	C1orf123	0.53568	1.03042e-23	4.12768e-22	0
343	ECI2	0.706306	1.05418e-23	4.21059e-22	0
344	SUGP2	0.725086	1.05996e-23	4.22141e-22	0
345	ZNF26	0.44201	1.12226e-23	4.45661e-22	0
346	KDM8	0.6473	1.14437e-23	4.53132e-22	0
347	NCBP2	0.684623	1.17478e-23	4.63836e-22	0
348	COG2	0.445482	1.2028e-23	4.73537e-22	0
349	PDE12	0.382451	1.21176e-23	4.75704e-22	0
350	SFMBT1	0.699789	1.23145e-23	4.82055e-22	0
351	DRG2	0.627982	1.27692e-23	4.98434e-22	0
352	MAP3K4	0.65491	1.33023e-23	5.17771e-22	0
353	NFATC2IP	0.696742	1.33876e-23	5.18159e-22	0
354	ZMYND11	0.751687	1.33763e-23	5.18159e-22	0
355	RBM4B	0.496533	1.39782e-23	5.39497e-22	0
356	MKS1	0.737199	1.4179e-23	5.45714e-22	0
357	SMIM7	0.37163	1.43501e-23	5.50754e-22	0
358	OFD1	0.657981	1.44157e-23	5.51731e-22	0
359	TARS2	0.729555	1.47621e-23	5.62194e-22	0
360	ZNF382	0.697124	1.47709e-23	5.62194e-22	0
361	PCYOX1L	0.73306	1.48574e-23	5.63923e-22	0
362	TRAF2	0.582641	1.53047e-23	5.79303e-22	0
363	SLC25A25	0.571364	1.5858e-23	5.98596e-22	0
364	SDCCAG3	0.645709	1.5919e-23	5.99252e-22	0
365	RRP7BP	0.814039	1.6061e-23	6.02946e-22	0
366	POLR1C	0.591675	1.61667e-23	6.03615e-22	0
367	ZNF419	0.612852	1.61637e-23	6.03615e-22	0
368	MTO1	0.488016	1.72119e-23	6.40898e-22	0
369	ZPR1	0.555897	1.73839e-23	6.45555e-22	0
370	PJA1	0.76362	1.76897e-23	6.55138e-22	0
371	ST6GAL1	0.853594	1.96427e-23	7.25513e-22	0
372	HKR1	0.620367	1.97049e-23	7.2586e-22	0
373	SLC38A1	0.695139	1.97604e-23	7.25956e-22	0
374	COQ4	0.715798	1.99733e-23	7.31821e-22	0
375	TESPA1	1.02003	2.01097e-23	7.34859e-22	0
376	TRIM35	0.521706	2.05557e-23	7.47183e-22	0
377	ZNHIT6	0.756628	2.05419e-23	7.47183e-22	0
378	SCO1	0.539787	2.07931e-23	7.51834e-22	0
379	XPO5	0.694882	2.07384e-23	7.51834e-22	0
380	FAHD2A	0.594917	2.12726e-23	7.67152e-22	0
381	SDHA	0.321797	2.2077e-23	7.9389e-22	0
382	GPRASP1	0.941322	2.21295e-23	7.9389e-22	0
383	SETD4	0.488362	2.23375e-23	7.99264e-22	0
384	MAP7D3	0.657724	2.26528e-23	8.08441e-22	0
385	TNIK	0.699961	2.29756e-23	8.17836e-22	0
386	DLG3	0.934901	2.31438e-23	8.21696e-22	0
387	SNHG10	0.507643	2.34994e-23	8.32169e-22	0
388	AFG3L1P	0.765874	2.38376e-23	8.41977e-22	0
389	RAD51-AS1	0.749436	2.39082e-23	8.42305e-22	0
390	MVK	0.720012	2.40852e-23	8.4637e-22	0
391	CPSF4	0.559577	2.43372e-23	8.53045e-22	0
392	ALDH18A1	0.871076	2.47423e-23	8.65035e-22	0
393	LUC7L	0.69196	2.50156e-23	8.72373e-22	0
394	SOCS7	0.62275	2.52059e-23	8.76783e-22	0
395	ZSCAN2	0.505891	2.57839e-23	8.94623e-22	0
396	PMPCA	0.536184	2.63558e-23	9.12162e-22	0
397	PIH1D1	0.601898	2.70052e-23	9.3229e-22	0
398	KRBA2	0.559147	2.73608e-23	9.42199e-22	0
399	ZBTB24	0.56046	2.84834e-23	9.78405e-22	0
400	DDHD2	0.670387	2.85967e-23	9.79847e-22	0
401	GEMIN4	0.726545	2.99557e-23	1.02386e-21	0
402	PIK3IP1	0.671138	3.03469e-23	1.03466e-21	0
403	DMAP1	0.664969	3.1382e-23	1.0673e-21	0
404	ECHDC2	1.09314	3.17623e-23	1.07757e-21	0
405	CNOT9	0.464632	3.18895e-23	1.07921e-21	0
406	CCDC88C	0.885194	3.19989e-23	1.08026e-21	0
407	G3BP1	0.53908	3.22956e-23	1.0876e-21	0
408	FAM219B	0.512139	3.27802e-23	1.10122e-21	0
409	ZNF345	0.782594	3.36854e-23	1.12613e-21	0
410	PPP2R1B	0.416108	3.36504e-23	1.12613e-21	0
411	AC022150.4	0.602294	3.39543e-23	1.13236e-21	0
412	DNMT1	0.741503	3.56114e-23	1.17293e-21	0
413	ATP6V0A2	0.441867	3.56831e-23	1.17293e-21	0
414	GALNT12	0.763402	3.55217e-23	1.17293e-21	0
415	APTX	0.391052	3.52769e-23	1.17293e-21	0
416	MRPS5	0.456933	3.55011e-23	1.17293e-21	0
417	BICDL1	0.806588	3.55862e-23	1.17293e-21	0
418	ICAM2	0.587011	3.6146e-23	1.18531e-21	0
419	DHODH	0.648082	3.6566e-23	1.19623e-21	0
420	FAM208B	0.388431	3.8306e-23	1.25018e-21	0
421	CDC23	0.653439	3.88827e-23	1.26599e-21	0
422	TAF3	0.590318	3.89895e-23	1.26647e-21	0
423	ZNF48	0.746008	3.91485e-23	1.26863e-21	0
424	ACAD9	0.552223	3.96337e-23	1.28134e-21	0
425	NAA35	0.537666	4.03642e-23	1.30189e-21	0
426	RPP14	0.416913	4.07078e-23	1.3099e-21	0
427	POLR2H	0.635812	4.15567e-23	1.33409e-21	0
428	OSGEP	0.540281	4.20827e-23	1.34782e-21	0
429	ZNF696	0.705115	4.22347e-23	1.34955e-21	0
430	PAIP2B	0.797154	4.27516e-23	1.36155e-21	0
431	AP4B1	0.51642	4.28085e-23	1.36155e-21	0
432	FXN	0.640119	4.37896e-23	1.38841e-21	0
433	SLFN12L	0.740264	4.38551e-23	1.38841e-21	0
434	CENPV	0.823644	4.53148e-23	1.43132e-21	0
435	NUP155	0.371631	4.70362e-23	1.48229e-21	0
436	WDR77	0.708701	4.82141e-23	1.51593e-21	0
437	ZNF71	0.526787	4.9715e-23	1.55955e-21	0
438	SFXN2	0.860047	5.11052e-23	1.59779e-21	0
439	C1orf74	0.418061	5.11664e-23	1.59779e-21	0
440	GNE	0.495345	5.22408e-23	1.62764e-21	0
441	TRMT2A	0.680233	5.67071e-23	1.7628e-21	0
442	CD84	0.637595	5.88956e-23	1.82669e-21	0
443	PDXDC1	0.512416	5.93221e-23	1.83252e-21	0
444	PCED1B-AS1	0.802105	5.93503e-23	1.83252e-21	0
445	ADAT2	0.789916	5.97693e-23	1.84132e-21	0
446	FAM111A-DT	0.603383	6.02423e-23	1.85174e-21	0
447	GDF11	0.664251	6.08991e-23	1.85945e-21	0
448	CCDC78	0.772934	6.07427e-23	1.85945e-21	0
449	TNRC6A	0.611344	6.07937e-23	1.85945e-21	0
450	HEMK1	0.744875	6.12183e-23	1.86505e-21	0
451	TTC12	0.725693	6.67247e-23	2.02831e-21	0
452	ZNF337	0.545147	6.718e-23	2.03765e-21	0
453	MUM1	0.719248	7.04894e-23	2.13331e-21	0
454	NUDCD3	0.551136	7.21417e-23	2.17852e-21	0
455	C3orf18	0.786882	7.3189e-23	2.2053e-21	0
456	SLC5A6	0.620257	7.42445e-23	2.23221e-21	0
457	FBXO31	0.814174	7.5638e-23	2.26914e-21	0
458	CDK4	0.553878	7.63696e-23	2.28302e-21	0
459	RAB29	0.665364	7.6433e-23	2.28302e-21	0
460	REXO4	0.669279	7.69943e-23	2.2948e-21	0
461	ANKS6	0.861366	8.03062e-23	2.38833e-21	0
462	SEPHS1	0.541377	8.18136e-23	2.4279e-21	0
463	MCM8	0.581925	8.24451e-23	2.44137e-21	0
464	ABLIM1	0.940206	8.27014e-23	2.44369e-21	0
465	SPOCK2	0.865794	8.68234e-23	2.55999e-21	0
466	ZNF234	0.5329	8.87032e-23	2.60981e-21	0
467	CTSF	0.913372	9.09572e-23	2.67041e-21	0
468	LRP8	0.660787	9.39719e-23	2.75304e-21	0
469	MED9	0.505729	9.58363e-23	2.79573e-21	0
470	RBFA	0.70181	9.56876e-23	2.79573e-21	0
471	TARSL2	0.559167	9.75507e-23	2.83972e-21	0
472	TDRKH	0.840979	9.97494e-23	2.89758e-21	0
473	ZNF599	0.692586	1.01379e-22	2.9387e-21	0
474	AIFM1	0.480165	1.01626e-22	2.93968e-21	0
475	HUS1	0.432283	1.0209e-22	2.94688e-21	0
476	2009-03-01	0.756638	1.02886e-22	2.96364e-21	0
477	SLAMF1	0.897806	1.0342e-22	2.96657e-21	0
478	HIP1R	0.870778	1.03266e-22	2.96657e-21	0
479	MEAF6	0.607232	1.03658e-22	2.9672e-21	0
480	ZNF133	0.455509	1.0557e-22	3.01565e-21	0
481	USP54	0.510345	1.06103e-22	3.01876e-21	0
482	NEMP1	0.628336	1.06118e-22	3.01876e-21	0
483	POLR3A	0.596181	1.07733e-22	3.05836e-21	0
484	APBB1	1.02858	1.08332e-22	3.06903e-21	0
485	POLD2	0.581485	1.13221e-22	3.20093e-21	0
486	URB2	0.565999	1.14719e-22	3.22999e-21	0
487	BRD9	0.63197	1.14694e-22	3.22999e-21	0
488	PUS1	0.795495	1.14991e-22	3.23104e-21	0
489	CSNK1E	0.701635	1.18223e-22	3.31508e-21	0
490	USP20	0.565287	1.22771e-22	3.43559e-21	0
491	OGFOD3	0.675938	1.23627e-22	3.45252e-21	0
492	LSG1	0.661887	1.24845e-22	3.47946e-21	0
493	QRICH1	0.610477	1.28173e-22	3.56499e-21	0
494	DBP	0.735421	1.29575e-22	3.59143e-21	0
495	RNF115	0.332132	1.29647e-22	3.59143e-21	0
496	PDHA1	0.566939	1.32986e-22	3.67651e-21	0
497	GPX7	0.614971	1.34861e-22	3.7134e-21	0
498	CD81	0.753634	1.34721e-22	3.7134e-21	0
499	TRIB2	0.883088	1.35272e-22	3.71728e-21	0
500	PCYT2	0.688418	1.37755e-22	3.77795e-21	0
501	NIT2	0.595606	1.40082e-22	3.83411e-21	0
502	ABHD15	0.67891	1.4972e-22	4.08976e-21	0
503	OXCT1	0.778285	1.50795e-22	4.11096e-21	0
504	ARIH2	0.353102	1.58247e-22	4.30558e-21	0
505	TBCCD1	0.443094	1.58862e-22	4.31377e-21	0
506	BUD23	0.669242	1.60667e-22	4.35418e-21	0
507	AGBL5	0.43308	1.62076e-22	4.38371e-21	0
508	IKBKE	0.640933	1.63501e-22	4.41357e-21	0
509	METTL16	0.681477	1.66162e-22	4.4766e-21	0
510	ZNF211	0.48331	1.69516e-22	4.54913e-21	0
511	PGAP3	0.612078	1.69322e-22	4.54913e-21	0
512	PABPC4	0.558188	1.77738e-22	4.76047e-21	0
513	ZNF773	0.550195	1.85013e-22	4.94567e-21	0
514	TUBGCP6	0.783711	2.00845e-22	5.35847e-21	0
515	SFMBT2	0.603776	2.07348e-22	5.52124e-21	0
516	DFFA	0.586588	2.10019e-22	5.58113e-21	0
517	ASB1	0.600011	2.10409e-22	5.58113e-21	0
518	SLFN5	0.910674	2.19054e-22	5.78809e-21	0
519	DUS1L	0.597487	2.19041e-22	5.78809e-21	0
520	TCF12	0.426433	2.22582e-22	5.87001e-21	0
521	RIOX1	0.525291	2.25283e-22	5.92987e-21	0
522	TP53I13	0.739994	2.26107e-22	5.94017e-21	0
523	AC004918.3	0.662991	2.27958e-22	5.96597e-21	0
524	SERPINH1	0.802491	2.27559e-22	5.96597e-21	0
525	IMP4	0.614667	2.29883e-22	6.00494e-21	0
526	TYW1	0.534836	2.32063e-22	6.05038e-21	0
527	LYSMD4	0.539036	2.34747e-22	6.10876e-21	0
528	AC008741.2	0.36345	2.39742e-22	6.22694e-21	0
529	NDUFA10	0.430578	2.41608e-22	6.26357e-21	0
530	BRF1	0.702436	2.43545e-22	6.3019e-21	0
531	TRIM65	0.727627	2.48724e-22	6.4238e-21	0
532	ZNF2	0.49328	2.51509e-22	6.48354e-21	0
533	EIF2D	0.325976	2.58e-22	6.63843e-21	0
534	PTCD2	0.663954	2.58958e-22	6.65063e-21	0
535	PRPS1	0.61306	2.62676e-22	6.73353e-21	0
536	MARS2	0.585646	2.65767e-22	6.80006e-21	0
537	MON1A	0.512819	2.68925e-22	6.86808e-21	0
538	XYLT2	0.678773	2.78705e-22	7.10465e-21	0
539	BLOC1S4	0.527915	2.8126e-22	7.15651e-21	0
540	MRPL49	0.516578	2.85235e-22	7.24423e-21	0
541	TSPYL2	0.655148	2.90596e-22	7.36677e-21	0
542	PPIP5K1	0.749972	2.94623e-22	7.44268e-21	0
543	IKZF3	0.978785	2.94674e-22	7.44268e-21	0
544	BTBD6	0.488974	2.96567e-22	7.46103e-21	0
545	GNL1	0.634258	2.97029e-22	7.46103e-21	0
546	ZNF324B	0.567441	2.96916e-22	7.46103e-21	0
547	PARP1	0.849384	3.00696e-22	7.53934e-21	0
548	TNFRSF25	1.0539	3.0294e-22	7.56799e-21	0
549	PMS2	0.532082	3.02916e-22	7.56799e-21	0
550	THAP7	0.610088	3.08983e-22	7.70495e-21	0
551	NUP160	0.53034	3.09866e-22	7.71297e-21	0
552	TRBV20-1	0.978851	3.12568e-22	7.76615e-21	0
553	PASK	0.990197	3.13245e-22	7.76893e-21	0
554	ZNF550	0.704456	3.18225e-22	7.87823e-21	0
555	CCDC127	0.617762	3.27397e-22	8.09071e-21	0
556	DLAT	0.623021	3.2821e-22	8.09625e-21	0
557	TRBV5-4	0.880461	3.30241e-22	8.13174e-21	0
558	GPD1L	0.49837	3.38284e-22	8.31489e-21	0
559	LINC00680	0.549051	3.39351e-22	8.32621e-21	0
560	PRPF19	0.741982	3.52769e-22	8.64001e-21	0
561	BMS1	0.718982	3.57199e-22	8.71743e-21	0
562	ZNF248	0.712185	3.56695e-22	8.71743e-21	0
563	CUTA	0.623868	3.60418e-22	8.76486e-21	0
564	TAF5L	0.460896	3.60074e-22	8.76486e-21	0
565	MRPS11	0.324989	3.6166e-22	8.77952e-21	0
566	NOLC1	0.539893	3.74043e-22	9.06412e-21	0
567	TOE1	0.512858	3.76262e-22	9.10183e-21	0
568	CD96	0.887023	3.79638e-22	9.16735e-21	0
569	ZNF235	0.426317	3.8992e-22	9.39913e-21	0
570	ZNF620	0.535463	4.01256e-22	9.65545e-21	0
571	ARFIP2	0.520266	4.26785e-22	1.02518e-20	0
572	ESYT2	0.541628	4.3922e-22	1.05321e-20	0
573	MCM3	0.82488	4.4976e-22	1.0766e-20	0
574	AGFG2	0.866278	4.64655e-22	1.11032e-20	0
575	AP4S1	0.313212	4.72514e-22	1.1213e-20	0
576	CNPY2	0.594453	4.71063e-22	1.1213e-20	0
577	ZNF551	0.556786	4.71969e-22	1.1213e-20	0
578	MORC4	0.834042	4.72194e-22	1.1213e-20	0
579	PPP1R16B	0.861798	4.79964e-22	1.13702e-20	0
580	ZFYVE9	0.686878	4.8178e-22	1.13936e-20	0
581	DNAJC17	0.453578	5.1334e-22	1.21191e-20	0
582	LCMT1	0.478988	5.1878e-22	1.22265e-20	0
583	CCL28	0.850448	5.25924e-22	1.23736e-20	0
584	RAD54L2	0.588068	5.29732e-22	1.24419e-20	0
585	DCAF4	0.863037	5.32253e-22	1.24798e-20	0
586	RBM15B	0.490531	5.3414e-22	1.24814e-20	0
587	POLRMT	0.747183	5.33677e-22	1.24814e-20	0
588	2008-09-01	0.843762	5.35482e-22	1.24915e-20	0
589	ELP6	0.501942	5.36509e-22	1.24943e-20	0
590	PGAM5	0.568881	5.39494e-22	1.25426e-20	0
591	DARS2	0.468587	5.46894e-22	1.26931e-20	0
592	TRIT1	0.559047	5.49244e-22	1.27262e-20	0
593	VILL	0.726833	5.61775e-22	1.29946e-20	0
594	ELP2	0.524677	5.62846e-22	1.29975e-20	0
595	EXOG	0.63306	5.65316e-22	1.30326e-20	0
596	NUMA1	0.749119	5.75221e-22	1.32388e-20	0
597	NEURL4	0.687714	5.77575e-22	1.32707e-20	0
598	CCNL2	0.520363	5.84895e-22	1.34164e-20	0
599	C1orf35	0.655296	5.88879e-22	1.34853e-20	0
600	GTF3C4	0.55166	6.00265e-22	1.37212e-20	0
601	TXLNA	0.657592	6.01176e-22	1.37212e-20	0
602	FAM84B	0.861536	6.20626e-22	1.41416e-20	0
603	SKAP1	0.834954	6.28294e-22	1.42927e-20	0
604	MCCC2	0.651763	6.38311e-22	1.44965e-20	0
605	TTI1	0.450369	6.58831e-22	1.49379e-20	0
606	MID2	0.819975	7.21058e-22	1.63218e-20	0
607	POU6F1	0.917073	7.22592e-22	1.63296e-20	0
608	ZSCAN25	0.485893	7.25827e-22	1.63758e-20	0
609	TMX2	0.59074	7.41499e-22	1.6702e-20	0
610	RPS17	0.542067	7.44807e-22	1.6749e-20	0
611	VPS35L	0.477775	7.57251e-22	1.7001e-20	0
612	PEBP1	0.845645	7.59947e-22	1.7006e-20	0
613	HCG18	0.467338	7.59621e-22	1.7006e-20	0
614	DIDO1	0.504106	7.74098e-22	1.72945e-20	0
615	RINT1	0.527678	7.80375e-22	1.74064e-20	0
616	KAT6B	0.53871	7.87888e-22	1.75455e-20	0
617	IFT172	0.76723	8.09937e-22	1.80073e-20	0
618	PLEKHG4	0.932383	8.45593e-22	1.87697e-20	0
619	ZKSCAN8	0.721714	8.50629e-22	1.8851e-20	0
620	TADA2A	0.475121	8.53886e-22	1.88928e-20	0
621	POLR2D	0.509082	8.85405e-22	1.95586e-20	0
622	ST3GAL5	0.588645	8.87303e-22	1.95691e-20	0
623	VMAC	0.659554	8.95148e-22	1.97105e-20	0
624	SLC20A2	0.461967	8.99179e-22	1.97675e-20	0
625	FASTK	0.595082	9.03524e-22	1.98313e-20	0
626	AL096816.1	0.83864	9.46646e-22	2.07447e-20	0
627	PPP3CC	0.58895	9.51402e-22	2.08157e-20	0
628	HEATR1	0.620426	9.59354e-22	2.09563e-20	0
629	WDR60	0.633319	9.66828e-22	2.10861e-20	0
630	GPATCH1	0.508762	9.7603e-22	2.1253e-20	0
631	ZNF880	0.751432	9.77866e-22	2.12593e-20	0
632	FBXO44	0.68111	9.9936e-22	2.16923e-20	0
633	SIGIRR	0.672542	1.03715e-21	2.24771e-20	0
634	TGS1	0.441379	1.04902e-21	2.26986e-20	0
635	TNFAIP8L1	0.672986	1.0633e-21	2.29712e-20	0
636	ZNF41	0.531298	1.10366e-21	2.38057e-20	0
637	IPO5	0.679399	1.10582e-21	2.38151e-20	0
638	SLC25A53	0.507667	1.12275e-21	2.4104e-20	0
639	SEMA4G	0.652794	1.12266e-21	2.4104e-20	0
640	LRIG2	0.418325	1.16705e-21	2.4977e-20	0
641	NBPF11	0.585056	1.16695e-21	2.4977e-20	0
642	ACSF3	0.501127	1.18458e-21	2.52663e-20	0
643	RAB11FIP3	0.727444	1.18279e-21	2.52663e-20	0
644	PAPD7	0.677686	1.18608e-21	2.52663e-20	0
645	ZDHHC16	0.469951	1.18824e-21	2.5273e-20	0
646	GPALPP1	0.592141	1.19017e-21	2.52749e-20	0
647	NFATC2	0.860299	1.20388e-21	2.55268e-20	0
648	NR2C2AP	0.664673	1.21185e-21	2.56562e-20	0
649	SLC30A4	0.721209	1.28695e-21	2.72041e-20	0
650	MUS81	0.545243	1.29336e-21	2.72977e-20	0
651	CLN8	0.459569	1.29957e-21	2.73867e-20	0
652	DNAJC11	0.711314	1.32935e-21	2.79713e-20	0
653	EXD2	0.624407	1.33842e-21	2.81191e-20	0
654	TBRG4	0.49537	1.36504e-21	2.86347e-20	0
655	VPS52	0.569777	1.37802e-21	2.88628e-20	0
656	GIMAP5	0.701284	1.38163e-21	2.88944e-20	0
657	ZNF544	0.398781	1.3844e-21	2.89084e-20	0
658	FAM76A	0.508151	1.45086e-21	3.02502e-20	0
659	THOP1	0.735852	1.47973e-21	3.08053e-20	0
660	ZNF891	0.539042	1.48639e-21	3.08971e-20	0
661	ANO9	1.02064	1.50178e-21	3.11229e-20	0
662	PPP3CB-AS1	0.534243	1.50119e-21	3.11229e-20	0
663	MRRF	0.53398	1.50993e-21	3.12447e-20	0
664	ZC3H8	0.650667	1.51494e-21	3.13011e-20	0
665	CTPS2	0.449069	1.53337e-21	3.16344e-20	0
666	KHDC4	0.538966	1.53763e-21	3.16748e-20	0
667	RCC1L	0.626046	1.54505e-21	3.178e-20	0
668	C1orf109	0.538097	1.5664e-21	3.21708e-20	0
669	AKT3	0.600066	1.57947e-21	3.23909e-20	0
670	MSI2	0.550863	1.61351e-21	3.30397e-20	0
671	COG1	0.540389	1.6249e-21	3.32234e-20	0
672	PLCXD2	0.650667	1.63317e-21	3.33429e-20	0
673	HAUS5	0.771617	1.63733e-21	3.33783e-20	0
674	TTC39C	0.653946	1.64755e-21	3.35369e-20	0
675	TIMM50	0.564127	1.66073e-21	3.37552e-20	0
676	AL662795.1	0.688389	1.6666e-21	3.38243e-20	0
677	NPRL2	0.602388	1.67706e-21	3.39864e-20	0
678	FMNL3	0.846215	1.7743e-21	3.59041e-20	0
679	PRPSAP1	0.482436	1.80586e-21	3.6489e-20	0
680	ODF2	0.604428	1.81401e-21	3.65866e-20	0
681	C12orf49	0.498219	1.81601e-21	3.65866e-20	0
682	IDNK	0.471053	1.82073e-21	3.66278e-20	0
683	AC019205.1	0.751401	1.8293e-21	3.67464e-20	0
684	LDAH	0.528127	1.84131e-21	3.69337e-20	0
685	AMIGO1	1.00534	1.86525e-21	3.73593e-20	0
686	ZNF671	0.49686	1.871e-21	3.74199e-20	0
687	C2CD2	0.607175	1.88331e-21	3.76114e-20	0
688	ATP6V0E2	0.848546	1.9146e-21	3.81809e-20	0
689	KRI1	0.671839	1.93091e-21	3.84503e-20	0
690	PITPNC1	0.535578	1.93714e-21	3.85185e-20	0
691	FANCE	0.630823	1.96685e-21	3.90528e-20	0
692	CD247	0.965157	2.12592e-21	4.20968e-20	0
693	AFG3L2	0.520638	2.12629e-21	4.20968e-20	0
694	PCBP4	0.79713	2.22252e-21	4.39387e-20	0
695	SPRYD4	0.581808	2.22864e-21	4.39964e-20	0
696	CLYBL	0.736146	2.25725e-21	4.44973e-20	0
697	NSUN6	0.552432	2.27099e-21	4.47041e-20	0
698	P3H1	0.544828	2.31178e-21	4.54418e-20	0
699	GTPBP6	0.643092	2.38575e-21	4.68288e-20	0
700	PIGU	0.525094	2.4778e-21	4.85663e-20	0
701	SLC35B4	0.405549	2.51859e-21	4.92955e-20	0
702	DPH1	0.653765	2.54152e-21	4.96539e-20	0
703	SNRPN	0.63942	2.54413e-21	4.96539e-20	0
704	WDR6	0.773816	2.62617e-21	5.11825e-20	0
705	PAXIP1-AS2	0.502145	2.64631e-21	5.14618e-20	0
706	CRY1	0.648846	2.648e-21	5.14618e-20	0
707	CCDC18-AS1	0.633597	2.66886e-21	5.17209e-20	0
708	ZNF789	0.435534	2.6653e-21	5.17209e-20	0
709	KCNA3	0.688677	2.72743e-21	5.27815e-20	0
710	POGLUT1	0.555235	2.75617e-21	5.32627e-20	0
711	HMGXB3	0.526889	2.79683e-21	5.39726e-20	0
712	GEMIN5	0.675045	2.8143e-21	5.42334e-20	0
713	ACBD6	0.474825	2.82419e-21	5.43478e-20	0
714	AAR2	0.518473	2.83597e-21	5.44983e-20	0
715	FAM120C	0.580137	2.88515e-21	5.53659e-20	0
716	PINX1	0.534504	2.93138e-21	5.61746e-20	0
717	TNFRSF10A	0.573709	2.96235e-21	5.66889e-20	0
718	ZNF862	0.696678	3.02278e-21	5.7765e-20	0
719	MTA2	0.710399	3.04604e-21	5.80282e-20	0
720	WWOX	0.493065	3.04922e-21	5.80282e-20	0
721	COX19	0.326082	3.04247e-21	5.80282e-20	0
722	HAGHL	0.812603	3.06314e-21	5.82125e-20	0
723	RNF220	0.575234	3.07165e-21	5.82935e-20	0
724	EMG1	0.525671	3.10514e-21	5.88478e-20	0
725	SLC35D1	0.484964	3.20285e-21	6.0616e-20	0
726	AC008555.5	0.925374	3.23219e-21	6.10642e-20	0
727	MMACHC	0.593523	3.23542e-21	6.10642e-20	0
728	RASSF1	0.658979	3.24708e-21	6.12001e-20	0
729	PEX26	0.67252	3.28342e-21	6.18002e-20	0
730	MEI1	0.71591	3.38357e-21	6.35982e-20	0
731	METTL8	0.562855	3.54722e-21	6.65831e-20	0
732	PTGES2	0.677868	3.56511e-21	6.68276e-20	0
733	MRPS2	0.619584	3.62984e-21	6.79483e-20	0
734	ZNF785	0.659419	3.66636e-21	6.85386e-20	0
735	TRAC	1.00263	3.67222e-21	6.85548e-20	0
736	RPUSD3	0.508229	3.69998e-21	6.89793e-20	0
737	GCDH	0.563439	3.7589e-21	6.99828e-20	0
738	SRP14-AS1	0.62405	3.82409e-21	7.11002e-20	0
739	RAB30-AS1	0.377925	3.84796e-21	7.14473e-20	0
740	COX11	0.565112	3.88199e-21	7.19819e-20	0
741	ZNF841	0.537798	3.98694e-21	7.38282e-20	0
742	EIF2B2	0.407287	4.03998e-21	7.47097e-20	0
743	CBY1	0.55062	4.11433e-21	7.59825e-20	0
744	DYRK2	0.673788	4.13231e-21	7.6212e-20	0
745	JADE2	0.758674	4.22032e-21	7.77309e-20	0
746	SLC7A6OS	0.382224	4.28204e-21	7.87621e-20	0
747	NNT	0.454301	4.33327e-21	7.95977e-20	0
748	MBD1	0.441236	4.35238e-21	7.98421e-20	0
749	BNIP3	0.369141	4.41441e-21	8.0872e-20	0
750	RP9	0.655977	4.53648e-21	8.29976e-20	0
751	POLH	0.506364	4.57035e-21	8.35062e-20	0
752	IL10RA	0.648805	4.63477e-21	8.45707e-20	0
753	MCM7	0.496611	4.64285e-21	8.46059e-20	0
754	POLR1B	0.619539	4.70429e-21	8.56118e-20	0
755	MIPEP	0.562402	4.7628e-21	8.65619e-20	0
756	USP13	0.575806	4.81244e-21	8.72334e-20	0
757	AC241952.1	0.700693	4.81236e-21	8.72334e-20	0
758	ALG9	0.564303	4.82803e-21	8.74007e-20	0
759	RFX5	0.599075	4.89588e-21	8.85123e-20	0
760	AC093323.1	0.80203	4.98712e-21	9.00434e-20	0
761	NEK9	0.454854	4.99791e-21	9.01197e-20	0
762	DDX19A	0.531142	5.00632e-21	9.01531e-20	0
763	CTU2	0.712334	5.05709e-21	9.08293e-20	0
764	PLCE1	0.529516	5.0542e-21	9.08293e-20	0
765	FBF1	0.705661	5.15603e-21	9.24855e-20	0
766	ALKBH1	0.351963	5.23012e-21	9.36921e-20	0
767	PRKRIP1	0.430792	5.2818e-21	9.44947e-20	0
768	ZNF383	0.517779	5.32724e-21	9.51837e-20	0
769	SLC25A15	0.499574	5.36132e-21	9.56682e-20	0
770	ZNF232	0.587201	5.37527e-21	9.57927e-20	0
771	CDKAL1	0.412979	5.39309e-21	9.59858e-20	0
772	VPS4A	0.509505	5.41392e-21	9.62318e-20	0
773	GIPC1	0.747265	5.4374e-21	9.65244e-20	0
774	UBAC2	0.347691	5.45844e-21	9.67729e-20	0
775	STAT4	0.719611	5.47238e-21	9.68949e-20	0
776	DHRS3	0.887119	5.5513e-21	9.81659e-20	0
777	SIGMAR1	0.527584	5.60133e-21	9.89233e-20	0
778	RASGRF2	0.773928	5.75584e-21	1.01521e-19	0
779	TMEM116	0.577102	5.79346e-21	1.02054e-19	0
780	CIAO1	0.38124	5.80348e-21	1.021e-19	0
781	CEP41	0.616923	5.96988e-21	1.04893e-19	0
782	IPP	0.46625	6.19138e-21	1.08646e-19	0
783	CCND2	0.702721	6.24775e-21	1.09495e-19	0
784	FKBP4	0.581329	6.29149e-21	1.10105e-19	0
785	DNAJC27	0.63701	6.29856e-21	1.10105e-19	0
786	CCDC142	0.305907	6.37972e-21	1.11244e-19	0
787	AC139795.2	0.671872	6.37994e-21	1.11244e-19	0
788	GEMIN8	0.68793	6.39445e-21	1.11356e-19	0
789	MYO19	0.673968	6.47901e-21	1.12686e-19	0
790	IMPDH2	0.525045	6.56579e-21	1.14051e-19	0
791	RNF121	0.498893	6.59035e-21	1.14333e-19	0
792	AC015911.8	0.710063	6.64639e-21	1.15159e-19	0
793	ZC3H12D	0.880463	7.45312e-21	1.28812e-19	0
794	MYO9A	0.501661	7.44503e-21	1.28812e-19	0
795	FANCG	0.650743	7.65555e-21	1.32145e-19	0
796	PAXX	0.663261	7.69059e-21	1.32583e-19	0
797	LZTS2	0.72772	7.80026e-21	1.34305e-19	0
798	TSPAN31	0.425949	7.83851e-21	1.34795e-19	0
799	MIR3142HG	0.960537	7.85523e-21	1.3491e-19	0
800	ZKSCAN3	0.539575	7.86486e-21	1.3491e-19	0
801	DBT	0.486434	7.95201e-21	1.36235e-19	0
802	TRBV19	0.980644	8.19811e-21	1.40277e-19	0
803	PRR3	0.622246	8.2658e-21	1.41259e-19	0
804	METTL13	0.650307	8.32219e-21	1.42046e-19	0
805	PLPP5	0.785382	8.36654e-21	1.42626e-19	0
806	NR3C2	0.717158	8.47485e-21	1.44293e-19	0
807	STMN3	0.867342	8.53492e-21	1.45136e-19	0
808	CCT7	0.623903	8.60015e-21	1.46064e-19	0
809	ERG28	0.502215	8.78932e-21	1.49093e-19	0
810	PAFAH2	0.661984	8.98188e-21	1.52171e-19	0
811	PTCD3	0.530317	9.06411e-21	1.53375e-19	0
812	H2AFY2	0.639166	9.11081e-21	1.53976e-19	0
813	ANGEL1	0.68941	9.17124e-21	1.54807e-19	0
814	AL355916.2	0.511707	9.19005e-21	1.54934e-19	0
815	PUM1	0.497693	9.21423e-21	1.55151e-19	0
816	KLF12	0.781762	9.25136e-21	1.55586e-19	0
817	DDX47	0.630248	9.52523e-21	1.59996e-19	0
818	METTL2A	0.485901	9.8809e-21	1.65752e-19	0
819	LSM11	0.574667	9.89206e-21	1.65752e-19	0
820	NCR3LG1	0.789135	1.01389e-20	1.69682e-19	0
821	SLC41A3	0.7146	1.02587e-20	1.71335e-19	0
822	ZKSCAN2	0.516292	1.02626e-20	1.71335e-19	0
823	TSR1	0.697536	1.03105e-20	1.71716e-19	0
824	INTS4	0.366359	1.02981e-20	1.71716e-19	0
825	GVQW3	0.746978	1.03855e-20	1.72756e-19	0
826	YLPM1	0.578894	1.04532e-20	1.73672e-19	0
827	ENTPD6	0.608059	1.06189e-20	1.76212e-19	0
828	ERI3	0.654926	1.07384e-20	1.77979e-19	0
829	MRM1	0.686539	1.07992e-20	1.78772e-19	0
830	PFKP	0.732017	1.08378e-20	1.79195e-19	0
831	PBDC1	0.500825	1.09131e-20	1.80224e-19	0
832	LONP1	0.713165	1.11248e-20	1.83498e-19	0
833	PRMT1	0.572368	1.1323e-20	1.86544e-19	0
834	KLHL20	0.45866	1.13695e-20	1.87086e-19	0
835	PPP1R13B	0.830447	1.14904e-20	1.88849e-19	0
836	SCML4	0.698394	1.1505e-20	1.88864e-19	0
837	EIF3A	0.584004	1.1684e-20	1.91573e-19	0
838	FAF1	0.387345	1.17417e-20	1.9229e-19	0
839	ALMS1	0.394354	1.20487e-20	1.97082e-19	0
840	DPH2	0.610125	1.22611e-20	2.00318e-19	0
841	NKRF	0.607745	1.25262e-20	2.04323e-19	0
842	NASP	0.495491	1.2536e-20	2.04323e-19	0
843	DDX18	0.707341	1.25555e-20	2.04399e-19	0
844	PDP2	0.737522	1.30305e-20	2.11881e-19	0
845	HOMEZ	0.541775	1.3082e-20	2.12467e-19	0
846	POP1	0.57463	1.31348e-20	2.13073e-19	0
847	ELK4	0.490608	1.31735e-20	2.13448e-19	0
848	CD6	0.877806	1.32263e-20	2.14051e-19	0
849	INVS	0.370242	1.32878e-20	2.14793e-19	0
850	SARM1	0.881766	1.34255e-20	2.16765e-19	0
851	TSR2	0.585959	1.34975e-20	2.17672e-19	0
852	HACD3	0.660802	1.36434e-20	2.19766e-19	0
853	ZNF584	0.570318	1.37667e-20	2.2129e-19	0
854	RABEP2	0.743474	1.37702e-20	2.2129e-19	0
855	FUT11	0.625498	1.38662e-20	2.22572e-19	0
856	MPHOSPH9	0.507268	1.39169e-20	2.23124e-19	0
857	HIC2	0.627699	1.4023e-20	2.24564e-19	0
858	RTL10	0.696373	1.42332e-20	2.27665e-19	0
859	TSPOAP1-AS1	0.564181	1.43442e-20	2.29174e-19	0
860	ARHGAP35	0.59639	1.47632e-20	2.35594e-19	0
861	TSEN2	0.486336	1.48988e-20	2.37482e-19	0
862	ZNF514	0.697229	1.4917e-20	2.37497e-19	0
863	PPAN	0.793068	1.56113e-20	2.48263e-19	0
864	CCDC136	0.88781	1.61712e-20	2.5687e-19	0
865	ZCCHC14	0.399091	1.62049e-20	2.57108e-19	0
866	EIF2B1	0.563922	1.62568e-20	2.57633e-19	0
867	FYCO1	0.748324	1.6452e-20	2.60426e-19	0
868	TEX264	0.45203	1.64987e-20	2.60865e-19	0
869	ZNF528-AS1	0.785889	1.67343e-20	2.64286e-19	0
870	ZBTB4	0.608839	1.68909e-20	2.66221e-19	0
871	CD2	0.898097	1.68955e-20	2.66221e-19	0
872	C5orf63	0.709447	1.77128e-20	2.78779e-19	0
873	PRKAB2	0.510607	1.80307e-20	2.83457e-19	0
874	ZNF568	0.620456	1.84264e-20	2.89347e-19	0
875	TMEM223	0.472706	1.86381e-20	2.92337e-19	0
876	PPIE	0.692518	1.91415e-20	2.9989e-19	0
877	VGLL4	0.517112	1.93333e-20	3.0255e-19	0
878	WDR92	0.612258	1.93771e-20	3.02891e-19	0
879	TRAV8-6	0.884215	1.94561e-20	3.0378e-19	0
880	ZNF585B	0.584367	1.97251e-20	3.07632e-19	0
881	NAXE	0.527089	1.9854e-20	3.0929e-19	0
882	POLG2	0.581257	1.98857e-20	3.09434e-19	0
883	SMARCAL1	0.61331	2.01271e-20	3.12835e-19	0
884	ZBTB9	0.710492	2.03221e-20	3.15509e-19	0
885	IMMT	0.558053	2.06465e-20	3.20184e-19	0
886	AVEN	0.569839	2.06853e-20	3.20425e-19	0
887	THYN1	0.53098	2.1359e-20	3.29744e-19	0
888	CNTRL	0.579185	2.13213e-20	3.29744e-19	0
889	BFAR	0.466835	2.13374e-20	3.29744e-19	0
890	ZNF75D	0.409952	2.15494e-20	3.32311e-19	0
891	CLEC2D	0.633947	2.15999e-20	3.32716e-19	0
892	AC009404.1	0.580897	2.19634e-20	3.37936e-19	0
893	CD3G	0.998226	2.20079e-20	3.38242e-19	0
894	EI24	0.529522	2.27633e-20	3.49153e-19	0
895	TRBJ1-4	0.924871	2.27686e-20	3.49153e-19	0
896	INTS2	0.513096	2.32961e-20	3.56843e-19	0
897	WDCP	0.564922	2.34529e-20	3.58845e-19	0
898	MPV17	0.546983	2.36002e-20	3.60297e-19	0
899	ZNF80	0.823151	2.35902e-20	3.60297e-19	0
900	DNAL1	0.525845	2.38042e-20	3.63007e-19	0
901	PCYOX1	0.611632	2.38933e-20	3.63962e-19	0
902	BCAS4	0.851784	2.43242e-20	3.70116e-19	0
903	RBBP7	0.651251	2.44379e-20	3.71434e-19	0
904	LRRC47	0.546367	2.45283e-20	3.72397e-19	0
905	COG8	0.464292	2.48726e-20	3.77207e-19	0
906	SPIN1	0.537436	2.53828e-20	3.8452e-19	0
907	SMAD3	0.895385	2.55001e-20	3.85872e-19	0
908	GPA33	1.02017	2.59593e-20	3.92388e-19	0
909	SNX5	0.457941	2.60493e-20	3.93316e-19	0
910	FAM24B	0.710752	2.61471e-20	3.94359e-19	0
911	FBXO25	0.555275	2.63946e-20	3.97655e-19	0
912	GGT7	0.755054	2.66913e-20	4.01685e-19	0
913	TCEANC2	0.431236	2.68225e-20	4.03218e-19	0
914	MKL2	0.710147	2.74817e-20	4.12551e-19	0
915	CYP4V2	0.694704	2.75034e-20	4.12551e-19	0
916	SURF6	0.578916	2.78816e-20	4.17767e-19	0
917	FARS2	0.399621	2.79806e-20	4.18794e-19	0
918	ENOX2	0.549099	2.82032e-20	4.21667e-19	0
919	ZSWIM5	0.816847	2.83753e-20	4.23779e-19	0
920	CCAR1	0.495978	2.85539e-20	4.25983e-19	0
921	STARD9	0.967471	2.86793e-20	4.2739e-19	0
922	GOSR2	0.468291	2.8817e-20	4.28977e-19	0
923	KLHL42	0.513285	2.88968e-20	4.29302e-19	0
924	NCL	0.495199	2.89013e-20	4.29302e-19	0
925	UMPS	0.603836	2.92893e-20	4.34594e-19	0
926	FCMR	0.688871	2.97141e-20	4.40422e-19	0
927	ANAPC1	0.521151	3.03362e-20	4.49159e-19	0
928	CHCHD6	0.684095	3.05537e-20	4.51892e-19	0
929	COX10	0.587347	3.0857e-20	4.55888e-19	0
930	SDR39U1	0.695781	3.09625e-20	4.56955e-19	0
931	HGH1	0.56538	3.10335e-20	4.57512e-19	0
932	C1orf174	0.529343	3.14264e-20	4.62807e-19	0
933	PRPF3	0.517924	3.21769e-20	4.73351e-19	0
934	TIMM22	0.303909	3.31313e-20	4.86871e-19	0
935	SNHG12	0.678812	3.33649e-20	4.8978e-19	0
936	SYNJ2BP	0.671266	3.39874e-20	4.98384e-19	0
937	ZHX3	0.663097	3.41886e-20	5.00801e-19	0
938	ZNF101	0.51776	3.42682e-20	5.01433e-19	0
939	TMEM42	0.612224	3.48847e-20	5.09911e-19	0
940	NUP88	0.564573	3.65453e-20	5.33615e-19	0
941	WDR3	0.655954	3.67225e-20	5.35635e-19	0
942	ATP1A1-AS1	0.427537	3.6821e-20	5.365e-19	0
943	RPAP2	0.571597	3.68714e-20	5.36666e-19	0
944	ALG2	0.472915	3.72165e-20	5.41116e-19	0
945	IFT43	0.529812	3.81368e-20	5.53911e-19	0
946	CACTIN	0.701764	3.84201e-20	5.57436e-19	0
947	ZNF250	0.335673	3.85265e-20	5.5839e-19	0
948	EIF5B	0.650024	3.87799e-20	5.6147e-19	0
949	MFSD3	0.680341	3.99161e-20	5.77312e-19	0
950	SNRPD3	0.55861	4.1117e-20	5.94056e-19	0
951	TTC27	0.585937	4.19514e-20	6.05475e-19	0
952	NUP133	0.473296	4.2037e-20	6.06074e-19	0
953	CD40LG	0.94903	4.23343e-20	6.09721e-19	0
954	PDSS2	0.489552	4.25945e-20	6.12826e-19	0
955	MLH1	0.374252	4.27096e-20	6.13839e-19	0
956	PREPL	0.64209	4.28842e-20	6.15705e-19	0
957	MCCC1	0.456114	4.29793e-20	6.16426e-19	0
958	HAPLN3	0.89443	4.30566e-20	6.16891e-19	0
959	ZNF16	0.516932	4.33564e-20	6.20539e-19	0
960	STARD7	0.500376	4.38293e-20	6.26653e-19	0
961	RIOX2	0.481883	4.39379e-20	6.27554e-19	0
962	ADA	0.767584	4.45933e-20	6.36254e-19	0
963	ELAVL1	0.598417	4.47901e-20	6.38398e-19	0
964	LEF1	1.0334	4.52222e-20	6.43648e-19	0
965	CTPS1	0.552581	4.52521e-20	6.43648e-19	0
966	LINC02210	0.769027	4.53653e-20	6.44588e-19	0
967	AC068152.1	0.661973	4.5412e-20	6.44588e-19	0
968	SATB1	0.617094	4.57957e-20	6.49364e-19	0
969	BOD1	0.622417	4.58692e-20	6.49735e-19	0
970	TRBV5-6	0.823851	4.62127e-20	6.53926e-19	0
971	ATAD3B	0.695415	4.65999e-20	6.58726e-19	0
972	SLC25A4	0.663831	4.66542e-20	6.58817e-19	0
973	NTHL1	0.619157	4.67918e-20	6.60081e-19	0
974	NUDT9	0.648681	4.70056e-20	6.62417e-19	0
975	PRPF31	0.676046	4.73937e-20	6.66519e-19	0
976	TMEM102	0.601406	4.73824e-20	6.66519e-19	0
977	LMO7	0.746206	4.76201e-20	6.69018e-19	0
978	SLC25A26	0.458179	4.77924e-20	6.70754e-19	0
979	CAPN10	0.601874	4.93237e-20	6.91539e-19	0
980	MGAT5	0.527565	5.01432e-20	7.02312e-19	0
981	YTHDF1	0.377628	5.02359e-20	7.02893e-19	0
982	ITPR3	0.998791	5.0785e-20	7.09853e-19	0
983	PREP	0.612948	5.14187e-20	7.17981e-19	0
984	LEO1	0.694477	5.20918e-20	7.26094e-19	0
985	PBX4	0.794805	5.21054e-20	7.26094e-19	0
986	CD27	0.880298	5.23135e-20	7.28255e-19	0
987	CSTF2	0.551226	5.26571e-20	7.32296e-19	0
988	MED10	0.507061	5.3105e-20	7.37779e-19	0
989	ZNF7	0.435833	5.31665e-20	7.37887e-19	0
990	SLC39A14	0.746736	5.35339e-20	7.42236e-19	0
991	NAA25	0.504178	5.37757e-20	7.44837e-19	0
992	RASA3	0.701674	5.40712e-20	7.48175e-19	0
993	TRBV5-1	0.962692	5.60731e-20	7.75095e-19	0
994	FTO	0.580349	5.62161e-20	7.7629e-19	0
995	C16orf58	0.632598	5.77388e-20	7.95718e-19	0
996	ARHGEF18	0.609971	5.76937e-20	7.95718e-19	0
997	SLC35F2	0.764682	5.81225e-20	8.00203e-19	0
998	ANKEF1	0.773043	5.90346e-20	8.11948e-19	0
999	TMC6	0.70829	5.93933e-20	8.16064e-19	0
1000	ARFRP1	0.479285	6.00999e-20	8.24947e-19	0
1001	USP24	0.437175	6.02429e-20	8.26085e-19	0
1002	POP5	0.483542	6.06838e-20	8.31136e-19	0
1003	CLCC1	0.395887	6.07322e-20	8.31136e-19	0
1004	KDELC2	0.789014	6.20491e-20	8.48313e-19	0
1005	ORAOV1	0.567506	6.24066e-20	8.52352e-19	0
1006	HNRNPH1	0.723761	6.36189e-20	8.67854e-19	0
1007	ABCD4	0.640469	6.36679e-20	8.67854e-19	0
1008	MAGEE1	0.702043	6.49135e-20	8.83955e-19	0
1009	DDX54	0.584217	6.52423e-20	8.87553e-19	0
1010	ZADH2	0.450431	6.55653e-20	8.91066e-19	0
1011	ZNF320	0.726724	6.81299e-20	9.25004e-19	0
1012	CEP72	0.650707	6.8375e-20	9.27417e-19	0
1013	ACTR8	0.394429	6.84753e-20	9.2786e-19	0
1014	NECAP2	0.408707	6.90489e-20	9.32872e-19	0
1015	TMEM147-AS1	0.778923	6.89338e-20	9.32872e-19	0
1016	TBRG1	0.424322	6.89956e-20	9.32872e-19	0
1017	PPM1K	0.662174	6.9991e-20	9.44672e-19	0
1018	EHMT2	0.693308	7.03362e-20	9.484e-19	0
1019	DNAJC9	0.511926	7.0967e-20	9.55967e-19	0
1020	NOL8	0.624823	7.1521e-20	9.62486e-19	0
1021	GOT2	0.711315	7.33023e-20	9.85493e-19	0
1022	TRMT61B	0.486159	7.3503e-20	9.87225e-19	0
1023	IFT27	0.7017	7.39147e-20	9.91786e-19	0
1024	MRPL46	0.462437	7.45402e-20	9.98382e-19	0
1025	AEN	0.458755	7.45517e-20	9.98382e-19	0
1026	LRBA	0.424209	7.52441e-20	1.00667e-18	0
1027	WDR61	0.471452	7.62711e-20	1.01942e-18	0
1028	C10orf143	0.789168	7.7582e-20	1.03593e-18	0
1029	RTL6	0.720426	7.90071e-20	1.05394e-18	0
1030	FTSJ3	0.686647	7.98522e-20	1.06315e-18	0
1031	TIMM21	0.573716	7.98215e-20	1.06315e-18	0
1032	SLC37A4	0.699047	8.01479e-20	1.06575e-18	0
1033	MRPL43	0.459753	8.02031e-20	1.06575e-18	0
1034	AMER1	0.724697	8.22104e-20	1.09137e-18	0
1035	MAPK9	0.445433	8.25557e-20	1.0949e-18	0
1036	TRAPPC6A	0.646639	8.26858e-20	1.09557e-18	0
1037	ZFP3	0.827218	8.27801e-20	1.09576e-18	0
1038	URB1	0.740669	8.78119e-20	1.16125e-18	0
1039	2006-09-01	0.671325	8.84721e-20	1.16885e-18	0
1040	LINC00205	0.486936	8.90438e-20	1.17528e-18	0
1041	ASXL1	0.643944	8.93283e-20	1.1779e-18	0
1042	ZNF689	0.508354	9.07096e-20	1.19497e-18	0
1043	ALDH3A2	0.455117	9.09857e-20	1.19746e-18	0
1044	SHQ1	0.527831	9.23326e-20	1.21402e-18	0
1045	PSMG4	0.529374	9.26213e-20	1.21665e-18	0
1046	CASP6	0.484294	9.37277e-20	1.23001e-18	0
1047	NSMCE3	0.612201	9.46307e-20	1.23949e-18	0
1048	EPHX2	0.920556	9.45887e-20	1.23949e-18	0
1049	RRP9	0.672433	9.55722e-20	1.25063e-18	0
1050	IFT46	0.400984	9.71057e-20	1.26949e-18	0
1051	ZFP62	0.729739	9.88976e-20	1.29169e-18	0
1052	SLC35B2	0.560522	9.99257e-20	1.30264e-18	0
1053	CKAP5	0.612465	9.98464e-20	1.30264e-18	0
1054	AMOT	0.775791	1.00775e-19	1.31247e-18	0
1055	ZXDA	0.555362	1.00991e-19	1.31403e-18	0
1056	TTC13	0.487062	1.0336e-19	1.34359e-18	0
1057	ZNF850	0.382135	1.04669e-19	1.35931e-18	0
1058	KDM4C	0.373442	1.0574e-19	1.37193e-18	0
1059	NOP9	0.659018	1.05924e-19	1.37301e-18	0
1060	ITGB7	0.892613	1.07269e-19	1.38914e-18	0
1061	GSS	0.566361	1.07789e-19	1.39456e-18	0
1062	WDR70	0.46212	1.08788e-19	1.40616e-18	0
1063	SP4	0.48218	1.09613e-19	1.41549e-18	0
1064	POLD1	0.638416	1.10792e-19	1.42938e-18	0
1065	CXXC1	0.571177	1.15591e-19	1.48989e-18	0
1066	TACO1	0.513409	1.15866e-19	1.49203e-18	0
1067	TIMM29	0.458445	1.17052e-19	1.50589e-18	0
1068	ERVK13-1	0.398488	1.18015e-19	1.51686e-18	0
1069	PPP5C	0.750327	1.18855e-19	1.52623e-18	0
1070	SNRPA1	0.697865	1.2049e-19	1.54578e-18	0
1071	RIMKLB	0.651366	1.21332e-19	1.55513e-18	0
1072	PIP4K2B	0.537914	1.22633e-19	1.57034e-18	0
1073	ZNF827	0.96165	1.23983e-19	1.58615e-18	0
1074	HMCES	0.657023	1.25546e-19	1.60466e-18	0
1075	HIRIP3	0.544867	1.25809e-19	1.60652e-18	0
1076	GIMAP6	0.57995	1.25983e-19	1.60725e-18	0
1077	ANKLE2	0.423676	1.28891e-19	1.64282e-18	0
1078	ZNF607	0.735151	1.3244e-19	1.68649e-18	0
1079	PTPDC1	0.571317	1.33281e-19	1.69563e-18	0
1080	WDR5	0.548488	1.36384e-19	1.73351e-18	0
1081	SPIN3	0.63748	1.377e-19	1.74861e-18	0
1082	ELP5	0.522285	1.40508e-19	1.78262e-18	0
1083	PMS2P3	0.441253	1.40706e-19	1.78349e-18	0
1084	GTF3C5	0.532773	1.41663e-19	1.79397e-18	0
1085	SCAND2P	0.464926	1.43457e-19	1.81501e-18	0
1086	ALDH1B1	0.721413	1.44051e-19	1.82085e-18	0
1087	MRI1	0.725379	1.45477e-19	1.83718e-18	0
1088	GPATCH8	0.527332	1.45659e-19	1.83779e-18	0
1089	ZNF473	0.443201	1.45964e-19	1.83995e-18	0
1090	TSHZ1	0.57804	1.46546e-19	1.8456e-18	0
1091	NOP16	0.676692	1.5234e-19	1.9168e-18	0
1092	TARBP1	0.669475	1.53768e-19	1.933e-18	0
1093	LRRC8C-DT	0.565816	1.56597e-19	1.96677e-18	0
1094	MIGA2	0.536574	1.57079e-19	1.96961e-18	0
1095	OGG1	0.539891	1.5711e-19	1.96961e-18	0
1096	ZNF134	0.494676	1.57461e-19	1.97221e-18	0
1097	B3GAT3	0.500569	1.58208e-19	1.97977e-18	0
1098	IL27RA	0.702099	1.58725e-19	1.98443e-18	0
1099	BTN3A3	0.788683	1.59848e-19	1.99665e-18	0
1100	C1orf131	0.490287	1.60042e-19	1.99726e-18	0
1101	DAZAP1	0.624026	1.60446e-19	2.00049e-18	0
1102	PLEKHA1	0.768506	1.61097e-19	2.00677e-18	0
1103	METAP1	0.584685	1.61316e-19	2.00768e-18	0
1104	ZNF30	0.773425	1.62194e-19	2.01678e-18	0
1105	ZNF461	0.59886	1.62522e-19	2.01904e-18	0
1106	CTBP1-AS2	0.634783	1.63096e-19	2.02433e-18	0
1107	ATPAF1	0.52553	1.64788e-19	2.04349e-18	0
1108	AF131215.5	0.637463	1.6579e-19	2.05406e-18	0
1109	AC037459.2	0.530363	1.66045e-19	2.05536e-18	0
1110	TRAV12-2	1.02564	1.67666e-19	2.07357e-18	0
1111	ZNF573	0.553725	1.68976e-19	2.08789e-18	0
1112	HDHD3	0.679283	1.72801e-19	2.13323e-18	0
1113	NLE1	0.642416	1.73899e-19	2.14486e-18	0
1114	SLC25A42	0.697462	1.74425e-19	2.14941e-18	0
1115	GTPBP4	0.614193	1.74792e-19	2.15201e-18	0
1116	ZCCHC11	0.559458	1.79741e-19	2.21096e-18	0
1117	ZFP69	0.477149	1.80997e-19	2.22441e-18	0
1118	FITM2	0.706562	1.83295e-19	2.24863e-18	0
1119	RIC8B	0.56758	1.83193e-19	2.24863e-18	0
1120	ZBTB14	0.674648	1.83629e-19	2.25073e-18	0
1121	UBE2I	0.478114	1.85619e-19	2.27309e-18	0
1122	ZSCAN32	0.35569	1.87468e-19	2.29369e-18	0
1123	DNAJC2	0.451291	1.88515e-19	2.30444e-18	0
1124	KLRK1	1.0739	1.89066e-19	2.30912e-18	0
1125	RRS1	0.618988	1.9227e-19	2.34618e-18	0
1126	COG4	0.417577	1.96314e-19	2.3934e-18	0
1127	DOCK3	0.637729	1.98704e-19	2.41823e-18	0
1128	RPL36A	0.615319	1.98631e-19	2.41823e-18	0
1129	PDIA3P1	0.561472	2.0107e-19	2.44271e-18	0
1130	ZNF212	0.569047	2.00926e-19	2.44271e-18	0
1131	PHLDB3	0.717775	2.0759e-19	2.51968e-18	0
1132	LRRC45	0.64947	2.10376e-19	2.55126e-18	0
1133	RARG	0.748253	2.11613e-19	2.56399e-18	0
1134	GFM1	0.412673	2.11842e-19	2.5645e-18	0
1135	TEF	0.770333	2.14848e-19	2.5986e-18	0
1136	NUCKS1	0.638744	2.19247e-19	2.64947e-18	0
1137	MCPH1	0.484541	2.23403e-19	2.69733e-18	0
1138	COG7	0.588823	2.24439e-19	2.70561e-18	0
1139	PRDM11	0.839355	2.24483e-19	2.70561e-18	0
1140	BBS2	0.697262	2.32169e-19	2.79579e-18	0
1141	ERCC4	0.440125	2.35076e-19	2.82832e-18	0
1142	AC046185.3	0.361567	2.36178e-19	2.83909e-18	0
1143	JRK	0.714954	2.37234e-19	2.8493e-18	0
1144	NOL6	0.696163	2.38722e-19	2.86466e-18	0
1145	TTLL1	0.657169	2.44195e-19	2.92778e-18	0
1146	TASP1	0.496647	2.48375e-19	2.97531e-18	0
1147	IDH3A	0.4936	2.49331e-19	2.98415e-18	0
1148	ZNF317	0.423902	2.4992e-19	2.9886e-18	0
1149	THEM4	0.925033	2.51934e-19	3.01007e-18	0
1150	RNMT	0.641502	2.57635e-19	3.0755e-18	0
1151	SUPT16H	0.565297	2.62646e-19	3.13261e-18	0
1152	ACVR2B	0.72588	2.63656e-19	3.14192e-18	0
1153	MTRR	0.604757	2.6531e-19	3.15616e-18	0
1154	RRN3	0.677193	2.65292e-19	3.15616e-18	0
1155	MTX3	0.739544	2.68241e-19	3.18826e-18	0
1156	BCAT2	0.627711	2.71942e-19	3.22823e-18	0
1157	EEF2KMT	0.601528	2.72073e-19	3.22823e-18	0
1158	CAPS	0.690276	2.74296e-19	3.2518e-18	0
1159	ULK3	0.519659	2.75766e-19	3.2664e-18	0
1160	NUP188	0.71594	2.78425e-19	3.29506e-18	0
1161	RBBP9	0.51737	2.87101e-19	3.39481e-18	0
1162	MIEF1	0.472612	2.90292e-19	3.42959e-18	0
1163	MRPS26	0.55093	2.91217e-19	3.43756e-18	0
1164	PAXIP1	0.413353	2.91676e-19	3.44003e-18	0
1165	ILVBL	0.679074	2.93159e-19	3.45454e-18	0
1166	EFL1	0.575332	2.94595e-19	3.4685e-18	0
1167	DDX27	0.62477	2.96997e-19	3.49205e-18	0
1168	GRWD1	0.733884	2.97104e-19	3.49205e-18	0
1169	ARL10	0.94711	2.99558e-19	3.51789e-18	0
1170	JMJD4	0.377126	3.07077e-19	3.60311e-18	0
1171	CIPC	0.433427	3.10765e-19	3.64327e-18	0
1172	TMED4	0.379593	3.20635e-19	3.75578e-18	0
1173	CROT	0.663798	3.3227e-19	3.88875e-18	0
1174	TRNAU1AP	0.370335	3.33716e-19	3.90234e-18	0
1175	CIAPIN1	0.491171	3.45217e-19	4.0334e-18	0
1176	CRELD1	0.830063	3.47054e-19	4.05142e-18	0
1177	YARS2	0.442876	3.50659e-19	4.09002e-18	0
1178	TRAV3	0.884822	3.53243e-19	4.11668e-18	0
1179	STK39	0.73969	3.55842e-19	4.14344e-18	0
1180	RPRD2	0.392662	3.57849e-19	4.16329e-18	0
1181	EIPR1	0.404857	3.5957e-19	4.17978e-18	0
1182	DCAKD	0.59817	3.65072e-19	4.24014e-18	0
1183	TIGIT	0.981875	3.69731e-19	4.29063e-18	0
1184	TMEM218	0.407853	3.71262e-19	4.30476e-18	0
1185	TGFBRAP1	0.577989	3.73045e-19	4.32179e-18	0
1186	ANXA2R	0.698755	3.74012e-19	4.32933e-18	0
1187	USP40	0.521428	3.74787e-19	4.33466e-18	0
1188	PATJ	0.58866	3.84169e-19	4.43943e-18	0
1189	RTN4IP1	0.550924	3.93754e-19	4.54637e-18	0
1190	MRM3	0.542349	3.96452e-19	4.57368e-18	0
1191	EIF2AK3	0.544759	4.00407e-19	4.61543e-18	0
1192	ZNF286A	0.577325	4.01133e-19	4.61992e-18	0
1193	OXNAD1	0.560904	4.02612e-19	4.63307e-18	0
1194	MRPS18B	0.659461	4.07079e-19	4.68056e-18	0
1195	ABHD14A	0.717918	4.08159e-19	4.68905e-18	0
1196	COQ9	0.444569	4.09612e-19	4.70181e-18	0
1197	LIMA1	0.820738	4.12992e-19	4.73666e-18	0
1198	APOL3	0.661683	4.17323e-19	4.78233e-18	0
1199	RFC1	0.5397	4.19829e-19	4.80705e-18	0
1200	TOMM40	0.613435	4.24163e-19	4.85263e-18	0
1201	ALKBH3	0.456311	4.31956e-19	4.93767e-18	0
1202	ANKMY1	0.673799	4.35752e-19	4.97692e-18	0
1203	CCDC115	0.496486	4.36978e-19	4.98678e-18	0
1204	NR2C1	0.665221	4.37343e-19	4.9868e-18	0
1205	PA2G4P4	0.575775	4.37715e-19	4.9869e-18	0
1206	CLUHP3	1.04831	4.43542e-19	5.0491e-18	0
1207	COX18	0.439536	4.46668e-19	5.08048e-18	0
1208	ELP3	0.651271	4.49718e-19	5.11094e-18	0
1209	TARDBP	0.520034	4.60801e-19	5.23257e-18	0
1210	AHCYL2	0.504835	4.6627e-19	5.2903e-18	0
1211	FBXO32	0.774952	4.71638e-19	5.34679e-18	0
1212	THAP4	0.484057	4.7397e-19	5.3688e-18	0
1213	ZXDB	0.694846	4.79934e-19	5.43187e-18	0
1214	LINC00861	1.06657	4.93974e-19	5.58618e-18	0
1215	SCRN2	0.719905	4.99095e-19	5.63635e-18	0
1216	ZSCAN29	0.518637	4.99232e-19	5.63635e-18	0
1217	NDUFA9	0.35965	5.02602e-19	5.66975e-18	0
1218	RBM17	0.499789	5.12173e-19	5.77298e-18	0
1219	MAN1B1	0.577728	5.18299e-19	5.83724e-18	0
1220	LETM1	0.705537	5.25962e-19	5.91869e-18	0
1221	RAD1	0.511235	5.30906e-19	5.96944e-18	0
1222	ZNF606	0.459313	5.32998e-19	5.98806e-18	0
1223	WDR46	0.485017	5.37579e-19	6.03459e-18	0
1224	RTTN	0.410665	5.39437e-19	6.0505e-18	0
1225	ARHGEF19	0.69898	5.44364e-19	6.10079e-18	0
1226	QTRT1	0.714221	5.45358e-19	6.10694e-18	0
1227	MRS2	0.554138	5.48393e-19	6.13593e-18	0
1228	PROSER1	0.465748	5.52085e-19	6.17222e-18	0
1229	MYH3	0.711908	5.52599e-19	6.17294e-18	0
1230	RFC5	0.299473	5.60213e-19	6.25291e-18	0
1231	DDX42	0.466602	5.6096e-19	6.25617e-18	0
1232	BPHL	0.596011	5.69512e-19	6.34639e-18	0
1233	NDRG2	0.720585	5.77453e-19	6.42966e-18	0
1234	TARBP2	0.587596	5.77931e-19	6.42978e-18	0
1235	ANKRD40	0.524043	5.78774e-19	6.43394e-18	0
1236	KLHL22	0.490252	5.92098e-19	6.57674e-18	0
1237	UST	0.717416	5.93934e-19	6.5918e-18	0
1238	ADCK2	0.596415	5.99329e-19	6.64631e-18	0
1239	INPP5F	0.427842	6.10687e-19	6.7668e-18	0
1240	LLGL2	0.932493	6.12197e-19	6.77624e-18	0
1241	EIF2B3	0.495085	6.12525e-19	6.77624e-18	0
1242	SLC25A30	0.455164	6.16083e-19	6.81012e-18	0
1243	ACADSB	0.66306	6.16614e-19	6.81051e-18	0
1244	SENP3	0.52056	6.252e-19	6.8998e-18	0
1245	NFS1	0.384137	6.36459e-19	7.01841e-18	0
1246	FAM136A	0.637938	6.3802e-19	7.02505e-18	0
1247	TGIF2	0.579111	6.38083e-19	7.02505e-18	0
1248	GIMAP1	0.644129	6.44488e-19	7.08989e-18	0
1249	GCSAM	0.877543	6.54318e-19	7.19226e-18	0
1250	LINC00649	1.15175	6.62046e-19	7.27139e-18	0
1251	TRMT61A	0.611885	6.7693e-19	7.42893e-18	0
1252	ENOSF1	0.814591	6.81146e-19	7.46923e-18	0
1253	MALINC1	0.762737	6.84934e-19	7.50083e-18	0
1254	IL7R	0.987248	6.8512e-19	7.50083e-18	0
1255	SPON1	0.614537	6.8727e-19	7.51839e-18	0
1256	USP28	0.783756	7.02502e-19	7.6789e-18	0
1257	TRBV6-6	0.871396	7.07541e-19	7.72783e-18	0
1258	ZNF691	0.528561	7.10838e-19	7.75768e-18	0
1259	COL6A2	1.22133	7.14101e-19	7.7871e-18	0
1260	TMEM25	0.810131	7.17098e-19	7.81358e-18	0
1261	AC004890.2	0.915837	7.2353e-19	7.87742e-18	0
1262	SH2D3A	0.761293	7.38765e-19	8.03693e-18	0
1263	NONO	0.343179	7.43733e-19	8.08456e-18	0
1264	UTP14A	0.62447	7.46619e-19	8.10952e-18	0
1265	TRAPPC2L	0.491147	7.5958e-19	8.24379e-18	0
1266	SP140L	0.642482	7.6614e-19	8.30842e-18	0
1267	MRPL20	0.486483	7.72331e-19	8.36895e-18	0
1268	WARS2	0.451283	7.73569e-19	8.37576e-18	0
1269	ERMARD	0.458932	7.85535e-19	8.49863e-18	0
1270	FAM78A	0.632887	8.00668e-19	8.65553e-18	0
1271	TJP3	1.03595	8.09094e-19	8.73974e-18	0
1272	CCDC65	0.772071	8.12948e-19	8.77447e-18	0
1273	LSR	0.663352	8.19415e-19	8.83734e-18	0
1274	SEC31A	0.49479	8.24965e-19	8.88325e-18	0
1275	ZNF77	0.513489	8.24411e-19	8.88325e-18	0
1276	ACKR3	0.718053	8.25718e-19	8.88439e-18	0
1277	APBA2	0.96908	8.38195e-19	9.01158e-18	0
1278	AC064807.1	0.69353	8.49743e-19	9.1286e-18	0
1279	ACAD8	0.479754	8.56216e-19	9.19095e-18	0
1280	C17orf67	0.566839	8.58045e-19	9.20338e-18	0
1281	WDR73	0.368124	8.60574e-19	9.22331e-18	0
1282	NDUFB9	0.362771	8.64718e-19	9.2605e-18	0
1283	USP5	0.706814	8.67211e-19	9.27997e-18	0
1284	DCP1B	0.653297	8.75506e-19	9.36144e-18	0
1285	ARPC5L	0.599496	8.76524e-19	9.36503e-18	0
1286	ZNF621	0.67303	8.79403e-19	9.3885e-18	0
1287	AL450992.2	0.972438	8.96034e-19	9.55863e-18	0
1288	THEM6	0.626694	8.98144e-19	9.5737e-18	0
1289	SFSWAP	0.417667	9.04686e-19	9.63596e-18	0
1290	MACF1	0.48043	9.08156e-19	9.66543e-18	0
1291	TTC5	0.354272	9.26363e-19	9.85157e-18	0
1292	ZNF70	0.689638	9.33716e-19	9.92209e-18	0
1293	CHD3	0.62868	9.4418e-19	1.00255e-17	0
1294	SPATA5	0.424914	9.45112e-19	1.00277e-17	0
1295	EOGT	0.462886	9.67982e-19	1.02624e-17	0
1296	EDRF1	0.352721	9.78738e-19	1.03684e-17	0
1297	PIGM	0.517779	9.8224e-19	1.03975e-17	0
1298	DNAAF2	0.44865	9.84308e-19	1.04114e-17	0
1299	NOP58	0.783145	9.86747e-19	1.04292e-17	0
1300	MRPS14	0.538445	9.99355e-19	1.05543e-17	0
1301	ZNF121	0.517675	1.00579e-18	1.06141e-17	0
1302	AC073111.5	0.641669	1.01028e-18	1.06533e-17	0
1303	CDR2	0.707174	1.01408e-18	1.06852e-17	0
1304	RBMX	0.55342	1.01831e-18	1.07215e-17	0
1305	ADNP	0.341161	1.02029e-18	1.07341e-17	0
1306	AC008555.2	0.921845	1.02352e-18	1.07564e-17	0
1307	KLHL11	0.342717	1.02397e-18	1.07564e-17	0
1308	AL157935.2	0.908734	1.02799e-18	1.07904e-17	0
1309	DDX10	0.533886	1.02928e-18	1.07957e-17	0
1310	RRM1	0.632899	1.03148e-18	1.08104e-17	0
1311	ANKRD39	0.444189	1.03818e-18	1.08724e-17	0
1312	LIX1L	0.510052	1.04834e-18	1.09705e-17	0
1313	B3GLCT	0.603889	1.06851e-18	1.1173e-17	0
1314	DUSP7	0.514394	1.09265e-18	1.14167e-17	0
1315	CLUAP1	0.670731	1.09808e-18	1.14648e-17	0
1316	TRABD2A	0.907327	1.09893e-18	1.14649e-17	0
1317	SEH1L	0.494009	1.11692e-18	1.16437e-17	0
1318	TXLNG	0.657205	1.17916e-18	1.22833e-17	0
1319	GVINP1	0.510473	1.19225e-18	1.24102e-17	0
1320	MORN3	0.791273	1.19542e-18	1.24338e-17	0
1321	ATMIN	0.467654	1.23532e-18	1.28391e-17	0
1322	CROCC	0.867938	1.24581e-18	1.29384e-17	0
1323	SLC9A7	0.592107	1.25555e-18	1.30297e-17	0
1324	PEX11A	0.732191	1.29e-18	1.33771e-17	0
1325	DGKA	0.707153	1.29355e-18	1.34037e-17	0
1326	SLC35A3	0.399811	1.29673e-18	1.34266e-17	0
1327	TTF2	0.627221	1.30311e-18	1.34724e-17	0
1328	TBL2	0.466362	1.30241e-18	1.34724e-17	0
1329	CRYZL1	0.489279	1.32197e-18	1.36571e-17	0
1330	TPP2	0.508642	1.32548e-18	1.36831e-17	0
1331	SYNRG	0.522517	1.32963e-18	1.37155e-17	0
1332	PPHLN1	0.456432	1.33495e-18	1.37601e-17	0
1333	LINC01237	0.838382	1.33761e-18	1.37771e-17	0
1334	ZCCHC4	0.490969	1.36404e-18	1.40389e-17	0
1335	RBM4	0.364304	1.37232e-18	1.41135e-17	0
1336	NOC2L	0.556179	1.37842e-18	1.41657e-17	0
1337	KLHDC4	0.860958	1.40501e-18	1.44282e-17	0
1338	PRPF38A	0.457478	1.41187e-18	1.44878e-17	0
1339	AIP	0.368217	1.42993e-18	1.46621e-17	0
1340	ADARB1	0.851773	1.44241e-18	1.4779e-17	0
1341	CRYGS	0.549596	1.44963e-18	1.4842e-17	0
1342	EPHA4	0.891552	1.46016e-18	1.49134e-17	0
1343	STPG1	0.520201	1.4605e-18	1.49134e-17	0
1344	TSPYL1	0.442382	1.45899e-18	1.49134e-17	0
1345	EXOC4	0.367025	1.46095e-18	1.49134e-17	0
1346	CFAP44	0.715754	1.4667e-18	1.4961e-17	0
1347	VSIG1	0.890319	1.47928e-18	1.50781e-17	0
1348	C9orf85	0.37453	1.48406e-18	1.51156e-17	0
1349	PLEKHB1	0.667547	1.48835e-18	1.51481e-17	0
1350	ZNF517	0.600005	1.4981e-18	1.5236e-17	0
1351	OSBP	0.47065	1.51288e-18	1.53749e-17	0
1352	POFUT1	0.58229	1.51811e-18	1.54168e-17	0
1353	LRRC14	0.657107	1.52738e-18	1.54994e-17	0
1354	DYRK4	0.575826	1.5314e-18	1.55257e-17	0
1355	SPTAN1	0.803914	1.53223e-18	1.55257e-17	0
1356	SRP68	0.539911	1.5391e-18	1.55839e-17	0
1357	INPP5B	0.481437	1.54482e-18	1.56302e-17	0
1358	LONP2	0.338556	1.57535e-18	1.59274e-17	0
1359	TMEM161B-AS1	0.494856	1.57965e-18	1.59591e-17	0
1360	GOLGA7B	1.018	1.58876e-18	1.60393e-17	0
1361	E2F5	0.590772	1.60067e-18	1.61477e-17	0
1362	FAN1	0.446326	1.61218e-18	1.62519e-17	0
1363	LINC01801	0.912224	1.61337e-18	1.6252e-17	0
1364	CALM1	0.478188	1.62766e-18	1.6373e-17	0
1365	TULP3	0.604897	1.62777e-18	1.6373e-17	0
1366	C12orf66	0.565135	1.67345e-18	1.68127e-17	0
1367	AXIN2	1.06811	1.67392e-18	1.68127e-17	0
1368	NOP14-AS1	0.556721	1.68014e-18	1.68627e-17	0
1369	TP53BP1	0.522746	1.68592e-18	1.69084e-17	0
1370	NOA1	0.462048	1.69511e-18	1.69882e-17	0
1371	P3H4	0.734789	1.70822e-18	1.71071e-17	0
1372	VPS33A	0.398615	1.71031e-18	1.71155e-17	0
1373	ZBTB11-AS1	0.313281	1.7206e-18	1.7206e-17	0
1374	SEC23IP	0.435361	1.72399e-18	1.72274e-17	0
1375	PSTK	0.411607	1.72972e-18	1.7272e-17	0
1376	PPP1R3E	0.765087	1.73852e-18	1.73473e-17	0
1377	TRAF3IP1	0.617929	1.79443e-18	1.78922e-17	0
1378	KRTCAP2	0.695018	1.82218e-18	1.81557e-17	0
1379	XPO4	0.511786	1.83818e-18	1.83019e-17	0
1380	PLCD1	0.610078	1.90352e-18	1.89387e-17	0
1381	CENPJ	0.612749	1.91247e-18	1.9014e-17	0
1382	SNRNP40	0.468767	1.92516e-18	1.91125e-17	0
1383	COA4	0.548227	1.92504e-18	1.91125e-17	0
1384	CXCR6	0.702712	1.95267e-18	1.93716e-17	0
1385	SNTA1	0.701733	2.02434e-18	2.00682e-17	0
1386	RBM6	0.576	2.02641e-18	2.00741e-17	0
1387	ABI2	0.580014	2.07107e-18	2.04916e-17	0
1388	LINC01128	0.458289	2.07153e-18	2.04916e-17	0
1389	DLST	0.421194	2.07387e-18	2.05e-17	0
1390	HSPA14.1	0.293132	2.12833e-18	2.10232e-17	0
1391	CHST10	0.753494	2.13024e-18	2.10269e-17	0
1392	ZFP90	0.570823	2.16744e-18	2.13788e-17	0
1393	NUPL2	0.469927	2.2027e-18	2.1711e-17	0
1394	ZNF256	0.644811	2.20542e-18	2.17222e-17	0
1395	ILKAP	0.544438	2.20936e-18	2.17454e-17	0
1396	FANCF	0.714753	2.22897e-18	2.19227e-17	0
1397	DOLPP1	0.530599	2.2552e-18	2.21648e-17	0
1398	FAM83G	0.830059	2.26241e-18	2.22198e-17	0
1399	IVD	0.674707	2.37882e-18	2.33131e-17	0
1400	MTPAP	0.3406	2.37684e-18	2.33131e-17	0
1401	ZBTB43	0.299102	2.37803e-18	2.33131e-17	0
1402	ZNF304	0.584716	2.38906e-18	2.33967e-17	0
1403	SDR42E1	0.707126	2.40119e-18	2.34988e-17	0
1404	GATD1	0.572975	2.44996e-18	2.3959e-17	0
1405	SPEF2	0.659844	2.47094e-18	2.4147e-17	0
1406	ZNF793	0.792998	2.51101e-18	2.45211e-17	0
1407	AC012360.3	0.689723	2.52605e-18	2.46505e-17	0
1408	APEH	0.445745	2.54382e-18	2.48064e-17	0
1409	PALB2	0.523665	2.56848e-18	2.5029e-17	0
1410	VPS11	0.475953	2.57239e-18	2.50493e-17	0
1411	NCAPH2	0.493087	2.57426e-18	2.50498e-17	0
1412	ATP6V0E2-AS1	0.647081	2.59793e-18	2.52623e-17	0
1413	LANCL1	0.58582	2.60022e-18	2.52666e-17	0
1414	ATP9B	0.324781	2.62733e-18	2.5512e-17	0
1415	ENO2	0.718031	2.63625e-18	2.55625e-17	0
1416	CLK2	0.463631	2.63521e-18	2.55625e-17	0
1417	IL24	0.761184	2.64578e-18	2.56368e-17	0
1418	SLC25A12	0.396613	2.64811e-18	2.56413e-17	0
1419	LINC01550	0.737074	2.69595e-18	2.60861e-17	0
1420	ERMP1	0.388572	2.75355e-18	2.66247e-17	0
1421	ZNF767P	0.643051	2.82683e-18	2.73141e-17	0
1422	TRBV23-1	1.04849	2.84182e-18	2.74397e-17	0
1423	AC073857.1	0.615823	2.91236e-18	2.8101e-17	0
1424	ZNRD1ASP	0.618537	2.93857e-18	2.8334e-17	0
1425	PRKRA	0.436669	2.9825e-18	2.87374e-17	0
1426	IFT140	0.723516	2.99518e-18	2.88393e-17	0
1427	MPHOSPH10	0.81023	3.05797e-18	2.94233e-17	0
1428	PUM3	0.67352	3.1232e-18	3.00299e-17	0
1429	FAHD2B	0.695606	3.17135e-18	3.04522e-17	0
1430	POLR3H	0.646183	3.17155e-18	3.04522e-17	0
1431	ZNF45	0.370463	3.17501e-18	3.04641e-17	0
1432	SPDL1	0.740117	3.18881e-18	3.05752e-17	0
1433	THUMPD3	0.487889	3.20217e-18	3.06819e-17	0
1434	SNPH	0.898028	3.21292e-18	3.07634e-17	0
1435	TRBV27	1.07161	3.22051e-18	3.08147e-17	0
1436	PGRMC2	0.538987	3.23868e-18	3.0947e-17	0
1437	TMEM30B	0.790888	3.23885e-18	3.0947e-17	0
1438	CYP2U1	0.619642	3.27214e-18	3.12434e-17	0
1439	ZNF529	0.583002	3.27652e-18	3.12635e-17	0
1440	YARS	0.580512	3.28159e-18	3.12902e-17	0
1441	POLG	0.557848	3.28821e-18	3.13315e-17	0
1442	RBM48	0.406147	3.33292e-18	3.17355e-17	0
1443	WRNIP1	0.370336	3.34682e-18	3.18457e-17	0
1444	DANCR	0.507312	3.36024e-18	3.19513e-17	0
1445	HSD17B8	0.767815	3.47453e-18	3.30152e-17	0
1446	FAM171A1	0.817765	3.51323e-18	3.33599e-17	0
1447	STT3A	0.557633	3.53926e-18	3.35839e-17	0
1448	ESYT1	0.781372	3.56247e-18	3.37807e-17	0
1449	GOT1	0.688429	3.59447e-18	3.40607e-17	0
1450	ZNF329	0.589573	3.66621e-18	3.47166e-17	0
1451	SFI1	0.807417	3.68355e-18	3.48567e-17	0
1452	LRRC41	0.461135	3.70869e-18	3.50704e-17	0
1453	CDCA4	0.535923	3.74486e-18	3.53882e-17	0
1454	SLC25A17	0.454265	3.77748e-18	3.56718e-17	0
1455	ZC3H7B	0.571364	3.88825e-18	3.66927e-17	0
1456	PDE8A	0.391447	3.89122e-18	3.66956e-17	0
1457	HEXA	0.484835	3.90147e-18	3.67669e-17	0
1458	ZBTB3	0.513654	3.90593e-18	3.67837e-17	0
1459	TRBJ1-6	0.850459	4.09324e-18	3.85213e-17	0
1460	SENP5	0.21126	4.1243e-18	3.8787e-17	0
1461	CIRBP	0.512572	4.14537e-18	3.89428e-17	0
1462	SF3A3	0.573258	4.14653e-18	3.89428e-17	0
1463	FDXACB1	0.615556	4.15074e-18	3.89558e-17	0
1464	DDX51	0.650464	4.16967e-18	3.91067e-17	0
1465	PCED1A	0.580101	4.17669e-18	3.91458e-17	0
1466	C21orf2	0.704679	4.1837e-18	3.91848e-17	0
1467	SIRT5	0.334253	4.19489e-18	3.92628e-17	0
1468	PYCR3	0.613877	4.26943e-18	3.98789e-17	0
1469	METTL6	0.311553	4.26872e-18	3.98789e-17	0
1470	SIT1	0.809057	4.26537e-18	3.98789e-17	0
1471	WDR4	0.657958	4.27721e-18	3.99245e-17	0
1472	ENGASE	0.845054	4.4318e-18	4.13394e-17	0
1473	FAM98A	0.66117	4.45894e-18	4.15643e-17	0
1474	PPP1R3F	0.597167	4.46977e-18	4.1637e-17	0
1475	ALG3	0.37779	4.51836e-18	4.20612e-17	0
1476	BLM	0.52559	4.53514e-18	4.21853e-17	0
1477	ATP1A1	0.543227	4.53784e-18	4.21853e-17	0
1478	CSNK2A1	0.309383	4.54402e-18	4.22142e-17	0
1479	ZNF439	0.578916	4.56571e-18	4.2387e-17	0
1480	AC074117.1	0.715716	4.57695e-18	4.24628e-17	0
1481	P2RY8	0.501148	4.60141e-18	4.26608e-17	0
1482	TUT1	0.615623	4.61369e-18	4.27459e-17	0
1483	PDE4DIP	0.534377	4.63319e-18	4.28976e-17	0
1484	GATB	0.370024	4.64713e-18	4.29977e-17	0
1485	SIK2	0.568577	4.70157e-18	4.34721e-17	0
1486	MCM3AP	0.543142	4.86403e-18	4.49441e-17	0
1487	CERK	0.361551	4.99274e-18	4.61023e-17	0
1488	KLHL3	0.870827	5.01412e-18	4.62516e-17	0
1489	ZNF213-AS1	0.559411	5.01564e-18	4.62516e-17	0
1490	YEATS2	0.418494	5.02502e-18	4.6307e-17	0
1491	AC024075.2	0.667377	5.04204e-18	4.64327e-17	0
1492	KIF1BP	0.479667	5.05799e-18	4.65484e-17	0
1493	AHSA2P	0.596872	5.07093e-18	4.66363e-17	0
1494	MIAT	1.06715	5.17047e-18	4.75199e-17	0
1495	NAXD	0.483203	5.19693e-18	4.77312e-17	0
1496	H2AFV	0.272538	5.2072e-18	4.77936e-17	0
1497	ACACA	0.64067	5.30671e-18	4.86419e-17	0
1498	POLR3C	0.380792	5.30645e-18	4.86419e-17	0
1499	NSMCE1	0.524837	5.37676e-18	4.92511e-17	0
1500	IMP3	0.640352	5.43963e-18	4.97938e-17	0
1501	TP73-AS1	0.617451	5.50406e-18	5.03166e-17	0
1502	EXOSC9	0.613845	5.50089e-18	5.03166e-17	0
1503	KRBOX4	0.485189	5.50919e-18	5.033e-17	0
1504	ANKRD34A	0.676689	5.54507e-18	5.06241e-17	0
1505	PPP2R5C	0.332829	5.76441e-18	5.25916e-17	0
1506	CYB5B	0.449963	5.83467e-18	5.31973e-17	0
1507	BMPR1A	0.56425	5.84688e-18	5.32733e-17	0
1508	GSDMB	0.871316	5.89243e-18	5.36527e-17	0
1509	LINC02325	0.558482	6.01161e-18	5.47017e-17	0
1510	PAQR8	0.844248	6.027e-18	5.47844e-17	0
1511	ZSCAN20	0.547221	6.02868e-18	5.47844e-17	0
1512	DCLRE1C	0.333761	6.05493e-18	5.49503e-17	0
1513	BDH1	0.799539	6.05243e-18	5.49503e-17	0
1514	IGSF8	0.690785	6.07038e-18	5.50541e-17	0
1515	FARSA	0.553779	6.27683e-18	5.68516e-17	0
1516	ANXA6	0.734328	6.27685e-18	5.68516e-17	0
1517	DNPEP	0.625128	6.28379e-18	5.6877e-17	0
1518	FAM168B	0.457031	6.31628e-18	5.70583e-17	0
1519	AL139011.1	0.689589	6.31163e-18	5.70583e-17	0
1520	ENO3	0.673035	6.31577e-18	5.70583e-17	0
1521	CBLB	0.693322	6.36844e-18	5.74768e-17	0
1522	MOCS3	0.421655	6.37097e-18	5.74768e-17	0
1523	ZNF649	0.465359	6.43618e-18	5.8027e-17	0
1524	KANSL2	0.382519	6.46906e-18	5.82851e-17	0
1525	SELENOM	0.750181	6.52314e-18	5.86955e-17	0
1526	C10orf76	0.401291	6.52065e-18	5.86955e-17	0
1527	DCTN5	0.478626	6.76342e-18	6.08177e-17	0
1528	AC010969.2	0.574272	6.82762e-18	6.13548e-17	0
1529	CCDC191	0.593076	6.86781e-18	6.16757e-17	0
1530	RBSN	0.322664	6.97096e-18	6.25611e-17	0
1531	N6AMT1	0.644902	6.99073e-18	6.26975e-17	0
1532	BACH2	1.02719	7.01697e-18	6.28918e-17	0
1533	LBHD1	0.663612	7.03283e-18	6.29929e-17	0
1534	LZTR1	0.660796	7.07651e-18	6.33429e-17	0
1535	CSRNP2	0.430492	7.28312e-18	6.51498e-17	0
1536	SEC61A1	0.452551	7.34112e-18	6.56259e-17	0
1537	NSMCE4A	0.579647	7.408e-18	6.61807e-17	0
1538	TRBC1	0.9074	7.50095e-18	6.69675e-17	0
1539	TRBJ2-3	0.716116	7.57293e-18	6.75663e-17	0
1540	TMEM120B	0.729026	7.60705e-18	6.78267e-17	0
1541	TRAV9-2	0.930959	7.65868e-18	6.82427e-17	0
1542	TMEM161A	0.440714	7.66992e-18	6.82986e-17	0
1543	CUL1	0.546242	8.07236e-18	7.18356e-17	0
1544	KIF3B	0.545147	8.12141e-18	7.22254e-17	0
1545	BCKDHB	0.542798	8.16925e-18	7.26038e-17	0
1546	AZIN2	0.638335	8.19088e-18	7.2749e-17	0
1547	TTC19	0.376746	8.35408e-18	7.41505e-17	0
1548	WDR33	0.358269	8.44725e-18	7.49292e-17	0
1549	GMPPB	0.467846	8.61502e-18	7.6368e-17	0
1550	HSP90AB1	0.595275	8.63236e-18	7.64723e-17	0
1551	ZNF577	0.480907	8.6799e-18	7.6844e-17	0
1552	AL359915.2	0.548276	9.00964e-18	7.97118e-17	0
1553	UBTF	0.435357	9.13039e-18	8.07281e-17	0
1554	USP36	0.697588	9.16434e-18	8.09762e-17	0
1555	ATP10A	0.824299	9.28523e-18	8.19917e-17	0
1556	WDR19	0.5579	9.31455e-18	8.21978e-17	0
1557	HDHD2	0.329222	9.37171e-18	8.26491e-17	0
1558	RNASEH2B	0.39202	9.59784e-18	8.45891e-17	0
1559	ACSL5	0.550317	9.68715e-18	8.53214e-17	0
1560	MAPRE2	0.411546	9.73746e-18	8.57096e-17	0
1561	GLT8D1	0.438863	9.88301e-18	8.6935e-17	0
1562	ZNF354B	0.646895	1.0055e-17	8.8391e-17	0
1563	EMC1	0.61821	1.02421e-17	8.9979e-17	0
1564	ALKBH8	0.679013	1.03314e-17	9.07047e-17	0
1565	PES1	0.644002	1.0426e-17	9.14776e-17	0
1566	RNPS1	0.409358	1.07593e-17	9.4341e-17	0
1567	WDR82	0.462906	1.08107e-17	9.47318e-17	0
1568	MOGS	0.547569	1.09298e-17	9.57137e-17	0
1569	ZNF287	0.681027	1.10823e-17	9.69878e-17	0
1570	RIOK1	0.55964	1.12019e-17	9.78473e-17	0
1571	TRPV2	0.598462	1.11955e-17	9.78473e-17	0
1572	AKAP8	0.499639	1.12009e-17	9.78473e-17	0
1573	TWNK	0.764683	1.12351e-17	9.80129e-17	0
1574	ZNF169	0.424631	1.12302e-17	9.80129e-17	0
1575	UHRF2	0.506876	1.14826e-17	1.00109e-16	0
1576	KIF21A	0.93803	1.14988e-17	1.00186e-16	0
1577	PRMT2	0.457914	1.19799e-17	1.04312e-16	0
1578	ITGB1BP1	0.469249	1.22739e-17	1.06804e-16	0
1579	RABEP1	0.488719	1.26799e-17	1.10267e-16	0
1580	QRSL1	0.559537	1.27137e-17	1.10491e-16	0
1581	RASGRP2	0.496205	1.27668e-17	1.10882e-16	0
1582	LINC00426	0.645722	1.2788e-17	1.10996e-16	0
1583	TAF1A	0.58487	1.30854e-17	1.13506e-16	0
1584	SAE1	0.558678	1.32506e-17	1.14866e-16	0
1585	THOC1	0.524617	1.33438e-17	1.15601e-16	0
1586	IQCG	0.435551	1.35554e-17	1.17361e-16	0
1587	ZNF284	0.636302	1.37552e-17	1.19016e-16	0
1588	ZBTB32	0.569885	1.37734e-17	1.19098e-16	0
1589	ITPA	0.548315	1.3945e-17	1.20506e-16	0
1590	TMEM248	0.32767	1.40729e-17	1.21534e-16	0
1591	ZIK1	0.619168	1.42402e-17	1.22902e-16	0
1592	SNU13	0.475843	1.47663e-17	1.27363e-16	0
1593	ALG12	0.480922	1.48253e-17	1.27791e-16	0
1594	ZNF84	0.677856	1.48557e-17	1.27973e-16	0
1595	UBE3C	0.312618	1.48772e-17	1.28078e-16	0
1596	AMIGO2	0.715345	1.52395e-17	1.31115e-16	0
1597	CTBP1	0.440023	1.5371e-17	1.32164e-16	0
1598	CENPO	0.590103	1.57037e-17	1.3494e-16	0
1599	FANCC	0.476844	1.57972e-17	1.35659e-16	0
1600	EML5	0.68043	1.58166e-17	1.3574e-16	0
1601	EZR	0.757382	1.59499e-17	1.36799e-16	0
1602	TCOF1	0.6627	1.60854e-17	1.37789e-16	0
1603	TADA1	0.512796	1.60854e-17	1.37789e-16	0
1604	TAF15	0.378176	1.63009e-17	1.39547e-16	0
1605	PHF10	0.649244	1.64169e-17	1.40214e-16	0
1606	CD5	0.757696	1.64147e-17	1.40214e-16	0
1607	ZNF175	0.528248	1.64074e-17	1.40214e-16	0
1608	RNF25	0.467152	1.64196e-17	1.40214e-16	0
1609	RBL2	0.364095	1.65357e-17	1.41118e-16	0
1610	DISP1	0.441833	1.66119e-17	1.41681e-16	0
1611	STN1	0.450793	1.6705e-17	1.42386e-16	0
1612	EXT2	0.410026	1.68371e-17	1.43423e-16	0
1613	SFPQ	0.457503	1.69317e-17	1.4414e-16	0
1614	RRN3P1	0.766784	1.69627e-17	1.44225e-16	0
1615	PRX	0.780795	1.69546e-17	1.44225e-16	0
1616	RIC3	0.735907	1.69976e-17	1.44432e-16	0
1617	SNAPC5	0.477029	1.71342e-17	1.45503e-16	0
1618	TXNDC15	0.40036	1.72295e-17	1.46222e-16	0
1619	DUS4L	0.534792	1.72967e-17	1.46612e-16	0
1620	SRPRB	0.634763	1.72968e-17	1.46612e-16	0
1621	C22orf39	0.296083	1.73763e-17	1.47195e-16	0
1622	NECAB3	0.574175	1.74518e-17	1.47744e-16	0
1623	ZFYVE28	0.858857	1.76489e-17	1.49257e-16	0
1624	TIGD5	0.579962	1.76523e-17	1.49257e-16	0
1625	ZNF506	0.331554	1.77464e-17	1.49961e-16	0
1626	BTD	0.415265	1.78078e-17	1.50294e-16	0
1627	KIF5C	0.76155	1.78061e-17	1.50294e-16	0
1628	TCF7	0.875171	1.79038e-17	1.51012e-16	0
1629	PARP2	0.503505	1.82766e-17	1.54062e-16	0
1630	FLT4	1.20015	1.83507e-17	1.54591e-16	0
1631	DIMT1	0.420936	1.85692e-17	1.56336e-16	0
1632	ABCB8	0.677093	1.92251e-17	1.61759e-16	0
1633	LIMD1	0.603005	1.93155e-17	1.6242e-16	0
1634	NBAS	0.270151	1.97866e-17	1.6628e-16	0
1635	NEMP2	0.517879	2.00432e-17	1.68334e-16	0
1636	USP37	0.32905	2.03712e-17	1.70984e-16	0
1637	SNHG5	0.478863	2.05216e-17	1.72141e-16	0
1638	MIR4453HG	0.439488	2.09167e-17	1.75348e-16	0
1639	MTAP	0.438016	2.11593e-17	1.77274e-16	0
1640	ACBD4	0.494407	2.1939e-17	1.83694e-16	0
1641	ASH1L	0.242174	2.20814e-17	1.84774e-16	0
1642	ZSCAN30	0.376881	2.21699e-17	1.85401e-16	0
1643	ADCK5	0.620056	2.23779e-17	1.87027e-16	0
1644	ALKBH2	0.625146	2.24793e-17	1.8776e-16	0
1645	STRBP	0.6766	2.27577e-17	1.8997e-16	0
1646	INTS11	0.500488	2.30117e-17	1.91974e-16	0
1647	ABCF2.1	0.541018	2.31349e-17	1.92768e-16	0
1648	SEPT7P2	0.510889	2.31323e-17	1.92768e-16	0
1649	DERL1	0.351584	2.32151e-17	1.93319e-16	0
1650	KIAA0355	0.491387	2.33239e-17	1.94107e-16	0
1651	ZNF318	0.649206	2.34604e-17	1.9503e-16	0
1652	KIF3A	0.71931	2.34632e-17	1.9503e-16	0
1653	SEL1L3	0.652858	2.3521e-17	1.95392e-16	0
1654	C1orf159	0.663545	2.36817e-17	1.96608e-16	0
1655	ZNF576	0.337811	2.40121e-17	1.99111e-16	0
1656	ERCC5	0.347771	2.40121e-17	1.99111e-16	0
1657	MAPKAPK5-AS1	0.616003	2.42726e-17	2.01149e-16	0
1658	MVD	0.576922	2.49052e-17	2.06267e-16	0
1659	RANGAP1	0.635623	2.50844e-17	2.07626e-16	0
1660	ZNF485	0.674547	2.51642e-17	2.08162e-16	0
1661	ZNF236	0.311405	2.52991e-17	2.09152e-16	0
1662	CMSS1	0.587902	2.57912e-17	2.13091e-16	0
1663	ICK	0.488834	2.61084e-17	2.15583e-16	0
1664	STX18-AS1	0.625636	2.67631e-17	2.20856e-16	0
1665	BCCIP	0.617028	2.76685e-17	2.28191e-16	0
1666	ZNF665	0.818147	2.80097e-17	2.30866e-16	0
1667	METTL2B	0.475227	2.83711e-17	2.33705e-16	0
1668	RNASEH1-AS1	0.566432	2.85353e-17	2.34776e-16	0
1669	PWP1	0.58675	2.85214e-17	2.34776e-16	0
1670	ATIC	0.593766	2.88299e-17	2.37057e-16	0
1671	AGMAT	0.720678	2.88995e-17	2.37487e-16	0
1672	CDC25B	0.728167	2.90512e-17	2.38592e-16	0
1673	AHNAK	0.695472	2.91837e-17	2.39537e-16	0
1674	CCDC102A	0.876615	2.92026e-17	2.39548e-16	0
1675	NISCH	0.556057	2.94696e-17	2.41594e-16	0
1676	GORASP2	0.344066	2.98738e-17	2.44762e-16	0
1677	CCHCR1	0.583052	2.99843e-17	2.45521e-16	0
1678	PNO1	0.408012	3.00333e-17	2.45776e-16	0
1679	WDR55	0.415433	3.03967e-17	2.48602e-16	0
1680	CKMT2-AS1	0.613251	3.06e-17	2.50116e-16	0
1681	MTG1	0.688427	3.13939e-17	2.56452e-16	0
1682	LDLRAP1	0.737027	3.18153e-17	2.5974e-16	0
1683	ABT1	0.375298	3.2301e-17	2.63548e-16	0
1684	DNAJC7	0.347263	3.23962e-17	2.64169e-16	0
1685	PRR29	0.572643	3.24237e-17	2.64236e-16	0
1686	R3HCC1	0.442175	3.25413e-17	2.65037e-16	0
1687	RASSF7	0.594905	3.27404e-17	2.66501e-16	0
1688	PIGT	0.432744	3.33246e-17	2.71096e-16	0
1689	DDB2	0.633355	3.37806e-17	2.74643e-16	0
1690	PARN	0.264529	3.39067e-17	2.75504e-16	0
1691	SNED1	0.699013	3.41613e-17	2.77409e-16	0
1692	OSGEPL1	0.55525	3.44946e-17	2.7995e-16	0
1693	SCFD2	0.375624	3.50258e-17	2.84094e-16	0
1694	NPR2	0.809895	3.5072e-17	2.84301e-16	0
1695	CTNNBL1	0.51429	3.52633e-17	2.85683e-16	0
1696	DENND4C	0.367313	3.56121e-17	2.88338e-16	0
1697	BRD1	0.574017	3.6147e-17	2.92497e-16	0
1698	DHX57	0.521552	3.61951e-17	2.92714e-16	0
1699	MTOR	0.589582	3.62915e-17	2.9332e-16	0
1700	PMS2P1	0.590843	3.66671e-17	2.96182e-16	0
1701	UBP1	0.488171	3.67782e-17	2.96905e-16	0
1702	PAXIP1-AS1	0.674877	3.70533e-17	2.98951e-16	0
1703	DVL1	0.58149	3.70778e-17	2.98972e-16	0
1704	BAHD1	0.518178	3.72764e-17	3.00398e-16	0
1705	EIF4ENIF1	0.437505	3.75272e-17	3.02242e-16	0
1706	THEMIS	0.805225	3.79999e-17	3.05869e-16	0
1707	SUV39H1	0.485971	3.85584e-17	3.10183e-16	0
1708	TMEM107	0.410045	3.88154e-17	3.12068e-16	0
1709	TGIF1	0.466057	3.8892e-17	3.12501e-16	0
1710	ZNF846	0.523388	3.9239e-17	3.15105e-16	0
1711	SCAMP3	0.520076	4.02904e-17	3.23359e-16	0
1712	AC026471.1	0.45097	4.05782e-17	3.25478e-16	0
1713	ZNF507	0.514997	4.06076e-17	3.25525e-16	0
1714	AP3M2	0.627534	4.06419e-17	3.25609e-16	0
1715	C3orf52	0.681566	4.08135e-17	3.26794e-16	0
1716	HEATR5B	0.398097	4.09549e-17	3.27735e-16	0
1717	TAF1	0.378014	4.13052e-17	3.30346e-16	0
1718	PLXNA1	0.856075	4.19688e-17	3.35458e-16	0
1719	ZNF275	0.801569	4.21584e-17	3.36617e-16	0
1720	FARSB	0.519114	4.21628e-17	3.36617e-16	0
1721	SNHG15	0.633643	4.28169e-17	3.4164e-16	0
1722	CXorf57	0.743013	4.33949e-17	3.46051e-16	0
1723	ACYP1	0.61401	4.39065e-17	3.49928e-16	0
1724	MRPL52	0.521497	4.44639e-17	3.54165e-16	0
1725	EML2	0.549058	4.45527e-17	3.54667e-16	0
1726	CLIC5	0.902034	4.51117e-17	3.58909e-16	0
1727	ELMOD3	0.409688	4.54245e-17	3.61188e-16	0
1728	AC005224.4	0.476914	4.59945e-17	3.65297e-16	0
1729	TMEM242	0.39142	4.59801e-17	3.65297e-16	0
1730	TRAPPC2	0.299079	4.64185e-17	3.68239e-16	0
1731	TCF19	0.665234	4.63962e-17	3.68239e-16	0
1732	MYCBP2	0.382437	4.66973e-17	3.70237e-16	0
1733	DUSP14	0.481839	4.72156e-17	3.74131e-16	0
1734	NCOA5	0.416954	4.76106e-17	3.76907e-16	0
1735	PDCD5	0.57197	4.76209e-17	3.76907e-16	0
1736	RNF216	0.495751	4.81085e-17	3.80547e-16	0
1737	THAP3	0.360084	4.84904e-17	3.83348e-16	0
1738	AARS	0.703718	4.86564e-17	3.84439e-16	0
1739	LMF1	0.780839	4.90737e-17	3.87513e-16	0
1740	MECR	0.630438	4.92328e-17	3.88546e-16	0
1741	ABCF1	0.565237	4.9276e-17	3.88664e-16	0
1742	SLC41A1	0.60076	4.96469e-17	3.91365e-16	0
1743	WNT10A	0.857023	4.97577e-17	3.92013e-16	0
1744	ZDHHC24	0.609753	4.99029e-17	3.92932e-16	0
1745	DTYMK	0.470244	5.16724e-17	4.06632e-16	0
1746	SLC2A11	0.770565	5.22965e-17	4.11307e-16	0
1747	MRNIP	0.727112	5.23643e-17	4.11605e-16	0
1748	SNHG4	0.638118	5.25433e-17	4.12776e-16	0
1749	CDPF1	0.548114	5.25969e-17	4.12961e-16	0
1750	KLF3-AS1	0.670704	5.26752e-17	4.13339e-16	0
1751	SNHG1	0.689027	5.30704e-17	4.16203e-16	0
1752	ZNF565	0.520271	5.39338e-17	4.22732e-16	0
1753	OGT	0.497682	5.40067e-17	4.23063e-16	0
1754	TOMM20P2	0.505656	5.40614e-17	4.2325e-16	0
1755	PARP15	0.917439	5.60646e-17	4.38683e-16	0
1756	HPS5	0.413853	5.62891e-17	4.40189e-16	0
1757	ZSCAN12	0.589933	5.63281e-17	4.40243e-16	0
1758	C1orf216	0.682088	5.67117e-17	4.4299e-16	0
1759	ZNF570	0.54456	5.6928e-17	4.44427e-16	0
1760	TRAV12-3	0.847981	5.70117e-17	4.44827e-16	0
1761	REPS1	0.385913	5.72305e-17	4.46281e-16	0
1762	D2HGDH	0.893882	5.7923e-17	4.51425e-16	0
1763	ZNF34	0.457112	5.81498e-17	4.52935e-16	0
1764	PIN1	0.412413	5.87174e-17	4.57098e-16	0
1765	TNRC6C	0.704808	5.92352e-17	4.60867e-16	0
1766	FAM210A	0.493026	6.03061e-17	4.68933e-16	0
1767	ARFGAP2	0.448256	6.12934e-17	4.76342e-16	0
1768	ZNF10	0.624471	6.14787e-17	4.77511e-16	0
1769	MOCS2	0.718339	6.17776e-17	4.79561e-16	0
1770	LRPPRC	0.538877	6.38624e-17	4.95466e-16	0
1771	TRAF4	0.708595	6.49181e-17	5.03323e-16	0
1772	TRAV21	0.98443	6.49485e-17	5.03323e-16	0
1773	ZNF546	0.438574	6.66848e-17	5.16488e-16	0
1774	TMEM203	0.548232	6.68375e-17	5.17379e-16	0
1775	HS3ST3B1	0.588796	6.69993e-17	5.18339e-16	0
1776	AC079922.2	0.680532	6.74417e-17	5.21468e-16	0
1777	PRKCA	0.68447	6.78514e-17	5.24341e-16	0
1778	SLC25A16	0.223753	6.82145e-17	5.2685e-16	0
1779	NCBP1	0.426982	6.84815e-17	5.28615e-16	0
1780	SLAIN1	0.515791	6.86715e-17	5.29785e-16	0
1781	JHY	0.817978	6.87919e-17	5.30416e-16	0
1782	PTPN7	0.548825	6.89328e-17	5.31204e-16	0
1783	TEX10	0.444924	6.94643e-17	5.35e-16	0
1784	WNT7A	0.881602	7.02347e-17	5.4063e-16	0
1785	SPN	0.678505	7.05572e-17	5.42808e-16	0
1786	PSMC5	0.448834	7.13414e-17	5.48534e-16	0
1787	DHX33	0.453074	7.1562e-17	5.49923e-16	0
1788	TCERG1	0.605407	7.1682e-17	5.50537e-16	0
1789	SUN2	0.599295	7.22969e-17	5.54949e-16	0
1790	GATC	0.26471	7.27458e-17	5.58083e-16	0
1791	PAICS	0.504949	7.33857e-17	5.62678e-16	0
1792	MFGE8	0.787184	7.39398e-17	5.6661e-16	0
1793	LIN52	0.46246	7.41659e-17	5.68026e-16	0
1794	SHPRH	0.375833	7.42237e-17	5.68153e-16	0
1795	GPAM	0.525591	7.46221e-17	5.70884e-16	0
1796	AC005261.1	0.344579	7.4755e-17	5.71583e-16	0
1797	CCT3	0.523217	7.54101e-17	5.76048e-16	0
1798	AQP3	0.822902	7.54229e-17	5.76048e-16	0
1799	SPINDOC	0.524192	7.55962e-17	5.77051e-16	0
1800	AP003469.4	0.664196	7.60816e-17	5.80434e-16	0
1801	L3MBTL3	0.444746	7.61416e-17	5.8057e-16	0
1802	GGACT	0.580704	7.63441e-17	5.8179e-16	0
1803	NEPRO	0.510631	7.65519e-17	5.83051e-16	0
1804	TMEM181	0.360671	7.66179e-17	5.8323e-16	0
1805	STX17	0.368745	7.83567e-17	5.96135e-16	0
1806	EXOSC5	0.581897	7.84774e-17	5.96724e-16	0
1807	EPRS	0.665686	8.0613e-17	6.12623e-16	0
1808	GPATCH3	0.421635	8.11568e-17	6.16415e-16	0
1809	MFSD8	0.348085	8.13056e-17	6.17204e-16	0
1810	HTATSF1	0.735802	8.21857e-17	6.2354e-16	0
1811	RARRES3	0.686333	8.24819e-17	6.25442e-16	0
1812	CD28	0.847472	8.28876e-17	6.28172e-16	0
1813	CNNM3	0.515101	8.45904e-17	6.40723e-16	0
1814	CA5B	0.626746	8.47807e-17	6.41811e-16	0
1815	2011-09-01	0.46244	8.49868e-17	6.43017e-16	0
1816	DCAF8	0.43563	8.57876e-17	6.48718e-16	0
1817	ZC3H10	0.284933	8.71617e-17	6.58566e-16	0
1818	FMO4	0.508242	8.71857e-17	6.58566e-16	0
1819	PHC1	0.624949	8.75591e-17	6.61023e-16	0
1820	ANKRD54	0.550804	8.76351e-17	6.61234e-16	0
1821	ZNF227	0.439357	8.77975e-17	6.62095e-16	0
1822	SSBP1	0.481189	8.86595e-17	6.68229e-16	0
1823	PTDSS1	0.468371	8.8848e-17	6.69282e-16	0
1824	EXOSC1	0.338197	9.00979e-17	6.78326e-16	0
1825	ZNF815P	0.535456	9.3315e-17	7.02162e-16	0
1826	WDR76	0.557455	9.34612e-17	7.02878e-16	0
1827	ZNF140	0.250947	9.39871e-17	7.06445e-16	0
1828	SLC25A23	0.556881	9.53695e-17	7.16445e-16	0
1829	HDAC1	0.515592	9.59873e-17	7.20298e-16	0
1830	RHPN1	0.767531	9.59859e-17	7.20298e-16	0
1831	DGCR8	0.615222	9.69588e-17	7.27191e-16	0
1832	AC011477.2	0.412035	9.75259e-17	7.31045e-16	0
1833	TAF6L	0.539922	9.80085e-17	7.33785e-16	0
1834	MAGEH1	0.79616	9.80516e-17	7.33785e-16	0
1835	LMBR1L	0.457518	9.80406e-17	7.33785e-16	0
1836	LINC01215	0.813313	9.90409e-17	7.40785e-16	0
1837	SMIM35	0.601403	9.98212e-17	7.46215e-16	0
1838	RPGRIP1L	0.596613	1.00325e-16	7.49169e-16	0
1839	NUBP2	0.583529	1.00296e-16	7.49169e-16	0
1840	PSMG1	0.624378	1.01147e-16	7.54897e-16	0
1841	LINC02361	0.787992	1.01544e-16	7.57447e-16	0
1842	PRPF40B	0.713237	1.019e-16	7.59688e-16	0
1843	NUBPL	0.461964	1.02293e-16	7.62201e-16	0
1844	COPS6	0.331902	1.02513e-16	7.63429e-16	0
1845	MYBBP1A	0.623051	1.02781e-16	7.65011e-16	0
1846	AC243960.1	0.901448	1.03209e-16	7.67782e-16	0
1847	PMS2CL	0.351819	1.05447e-16	7.84008e-16	0
1848	ANKRD36C	0.476033	1.05676e-16	7.85282e-16	0
1849	LAIR1	0.563097	1.0673e-16	7.92684e-16	0
1850	RBM15	0.207927	1.06852e-16	7.93164e-16	0
1851	AC010247.1	0.535049	1.07275e-16	7.95872e-16	0
1852	EFCAB14	0.418414	1.08283e-16	8.02916e-16	0
1853	DDX19B	0.534589	1.08969e-16	8.07573e-16	0
1854	MYC	0.635652	1.10071e-16	8.15294e-16	0
1855	MCM5	0.516418	1.11922e-16	8.28557e-16	0
1856	WNT1	0.850938	1.12732e-16	8.34108e-16	0
1857	FLNB	0.8162	1.13372e-16	8.38389e-16	0
1858	DIP2C	0.793918	1.14809e-16	8.48564e-16	0
1859	ZFP14	0.564701	1.16305e-16	8.59153e-16	0
1860	IARS2	0.553766	1.16479e-16	8.59977e-16	0
1861	TMED3	0.414308	1.17706e-16	8.68575e-16	0
1862	EID2B	0.602214	1.1816e-16	8.71451e-16	0
1863	MSTO2P	0.64227	1.18353e-16	8.72411e-16	0
1864	CNST	0.355865	1.18469e-16	8.72799e-16	0
1865	PLLP	0.399525	1.18707e-16	8.74077e-16	0
1866	ZNF69	0.574507	1.19165e-16	8.76515e-16	0
1867	AC232271.1	0.69422	1.19153e-16	8.76515e-16	0
1868	UBR7	0.478742	1.1943e-16	8.77522e-16	0
1869	ATRN	0.493997	1.19402e-16	8.77522e-16	0
1870	DNAJC21	0.536472	1.19567e-16	8.77778e-16	0
1871	RABL3	0.612584	1.19592e-16	8.77778e-16	0
1872	CASK	0.423828	1.197e-16	8.78099e-16	0
1873	FGFBP3	0.634658	1.1981e-16	8.78434e-16	0
1874	HNRNPDL	0.638944	1.19927e-16	8.78824e-16	0
1875	GRAMD2B	0.529766	1.20383e-16	8.81693e-16	0
1876	LIAS	0.404315	1.25387e-16	9.17854e-16	0
1877	NOL10	0.327115	1.27099e-16	9.29897e-16	0
1878	ZKSCAN1	0.262612	1.3052e-16	9.54414e-16	0
1879	ZBTB38	0.60593	1.3293e-16	9.71517e-16	0
1880	ZNF197	0.553297	1.34311e-16	9.81091e-16	0
1881	C17orf75	0.572292	1.35741e-16	9.91008e-16	0
1882	GARS	0.373906	1.36639e-16	9.9704e-16	0
1883	DPAGT1	0.411447	1.37942e-16	1.00601e-15	0
1884	NUP43	0.546098	1.39351e-16	1.01521e-15	0
1885	NRF1	0.274968	1.39311e-16	1.01521e-15	0
1886	NMT1	0.462114	1.41556e-16	1.03073e-15	0
1887	WNT10B	0.977707	1.4254e-16	1.03734e-15	0
1888	UBA6-AS1	0.579574	1.44228e-16	1.04907e-15	0
1889	UPF3B	0.521869	1.44547e-16	1.05083e-15	0
1890	NDUFS1	0.222252	1.44794e-16	1.05207e-15	0
1891	RXYLT1	0.487242	1.45833e-16	1.05907e-15	0
1892	PYHIN1	0.901148	1.46197e-16	1.06114e-15	0
1893	RORA	0.724211	1.46464e-16	1.06252e-15	0
1894	AC119044.1	0.740094	1.5028e-16	1.08963e-15	0
1895	HSD17B7	0.328589	1.52782e-16	1.10719e-15	0
1896	ZC4H2	0.63631	1.54206e-16	1.11692e-15	0
1897	LRRC8C	0.58299	1.56717e-16	1.13451e-15	0
1898	RCN1	0.597823	1.56865e-16	1.13498e-15	0
1899	LEMD2	0.360653	1.57757e-16	1.14083e-15	0
1900	P2RY11	0.755671	1.60476e-16	1.15989e-15	0
1901	MGAT4A	0.484464	1.62115e-16	1.17111e-15	0
1902	CDC16	0.539926	1.62256e-16	1.17152e-15	0
1903	MEX3C	0.539568	1.62748e-16	1.17445e-15	0
1904	COA7	0.493075	1.6542e-16	1.19311e-15	0
1905	ZNF558	0.671357	1.66505e-16	1.2003e-15	0
1906	PPIL1	0.597697	1.70616e-16	1.22929e-15	0
1907	CEP126	0.812958	1.72884e-16	1.24499e-15	0
1908	URI1	0.690526	1.74245e-16	1.25413e-15	0
1909	ZNF431	0.347053	1.74618e-16	1.25615e-15	0
1910	SAAL1	0.546415	1.77034e-16	1.27286e-15	0
1911	SMYD5	0.660294	1.78342e-16	1.2816e-15	0
1912	MRPS9	0.578115	1.79447e-16	1.28886e-15	0
1913	CCNB1IP1	0.622163	1.80626e-16	1.29666e-15	0
1914	COX10-AS1	0.544445	1.81914e-16	1.30522e-15	0
1915	TFAP4	0.673432	1.84222e-16	1.32109e-15	0
1916	ABCB1	1.0454	1.86195e-16	1.33454e-15	0
1917	SGPP2	0.765231	1.88813e-16	1.3526e-15	0
1918	NUP93	0.579546	1.89269e-16	1.35516e-15	0
1919	PLEKHA8	0.479035	1.94102e-16	1.38904e-15	0
1920	CDC42BPG	0.754043	1.94582e-16	1.39137e-15	0
1921	AC015911.3	0.706504	1.9463e-16	1.39137e-15	0
1922	ZC3H12B	0.577524	1.99964e-16	1.42876e-15	0
1923	SLC27A5	0.462135	2.01034e-16	1.43566e-15	0
1924	GLRX3	0.383518	2.02567e-16	1.44586e-15	0
1925	GATA3	0.592651	2.04386e-16	1.45808e-15	0
1926	QTRT2	0.382301	2.05087e-16	1.46232e-15	0
1927	EIF3F	0.516868	2.06019e-16	1.4682e-15	0
1928	MDC1	0.521047	2.06857e-16	1.47341e-15	0
1929	HERC2	0.752325	2.07107e-16	1.47443e-15	0
1930	AL391244.1	0.39661	2.11883e-16	1.50765e-15	0
1931	ZNF782	0.328202	2.13269e-16	1.51673e-15	0
1932	OXA1L	0.385835	2.14935e-16	1.52778e-15	0
1933	HMOX2	0.416521	2.18875e-16	1.55499e-15	0
1934	ABCF3	0.571626	2.20895e-16	1.56853e-15	0
1935	NT5C	0.472087	2.22445e-16	1.57872e-15	0
1936	ACOT2	0.603608	2.26601e-16	1.60738e-15	0
1937	DLG1	0.395194	2.28943e-16	1.62316e-15	0
1938	KCTD17	0.509837	2.31355e-16	1.63941e-15	0
1939	AC090948.3	0.661152	2.31801e-16	1.64173e-15	0
1940	TMEM67	0.613318	2.32178e-16	1.64355e-15	0
1941	PDHB	0.385842	2.33521e-16	1.6522e-15	0
1942	RPL7L1	0.446065	2.40361e-16	1.69885e-15	0
1943	CCDC28B	0.563364	2.40314e-16	1.69885e-15	0
1944	L2HGDH	0.419527	2.43692e-16	1.72151e-15	0
1945	PIGV	0.397603	2.44586e-16	1.72694e-15	0
1946	PTGER2	0.551986	2.4869e-16	1.755e-15	0
1947	CYTH1	0.487852	2.5e-16	1.76335e-15	0
1948	TIMM8A	0.50673	2.50326e-16	1.76474e-15	0
1949	LCMT2	0.537929	2.51599e-16	1.77281e-15	0
1950	ALG5	0.428659	2.54471e-16	1.79213e-15	0
1951	RITA1	0.51167	2.55993e-16	1.80192e-15	0
1952	TBC1D4	0.807232	2.56665e-16	1.80572e-15	0
1953	ASCC1	0.388576	2.59555e-16	1.82512e-15	0
1954	SPTBN1	0.725607	2.64418e-16	1.85836e-15	0
1955	KMT2A	0.817282	2.66558e-16	1.87149e-15	0
1956	PHAX	0.588999	2.66547e-16	1.87149e-15	0
1957	FBXL14	0.555015	2.70233e-16	1.89632e-15	0
1958	MAP4K1	0.610402	2.71972e-16	1.90755e-15	0
1959	TRBV6-1	0.894311	2.77233e-16	1.94346e-15	0
1960	TELO2	0.606066	2.79557e-16	1.95875e-15	0
1961	DAP3	0.398226	2.80318e-16	1.96308e-15	0
1962	PIGO	0.614823	2.81111e-16	1.96763e-15	0
1963	TMEM229B	0.6349	2.82493e-16	1.9763e-15	0
1964	PSMD5	0.370336	2.94219e-16	2.05729e-15	0
1965	C21orf62-AS1	0.586253	2.95604e-16	2.06592e-15	0
1966	ICMT	0.521392	2.96827e-16	2.07341e-15	0
1967	NDUFB8	0.368168	3.01717e-16	2.1065e-15	0
1968	AC015813.6	0.540511	3.06454e-16	2.13849e-15	0
1969	SIRPG	0.631729	3.08679e-16	2.15292e-15	0
1970	ZNF736	0.38176	3.08863e-16	2.15311e-15	0
1971	ZNF160	0.374924	3.10755e-16	2.1652e-15	0
1972	CCDC93	0.365454	3.14181e-16	2.18796e-15	0
1973	TIAM1	0.562556	3.24246e-16	2.25691e-15	0
1974	RANBP1	0.509896	3.24815e-16	2.25973e-15	0
1975	RETREG3	0.394512	3.26096e-16	2.26749e-15	0
1976	CDAN1	0.597379	3.26344e-16	2.26807e-15	0
1977	KLHL6	0.426348	3.26886e-16	2.27068e-15	0
1978	PCCB	0.251454	3.28559e-16	2.28107e-15	0
1979	POLR3B	0.422752	3.28714e-16	2.28107e-15	0
1980	PSMD11	0.381048	3.33238e-16	2.3113e-15	0
1981	PIK3C2B	0.825099	3.34096e-16	2.31608e-15	0
1982	IGIP	0.549829	3.37807e-16	2.34063e-15	0
1983	CSTF1	0.338733	3.40743e-16	2.35978e-15	0
1984	NNT-AS1	0.572013	3.41862e-16	2.36634e-15	0
1985	SHMT2	0.585919	3.42289e-16	2.36811e-15	0
1986	AF131215.6	0.541889	3.42724e-16	2.36872e-15	0
1987	AL034550.2	0.889489	3.42601e-16	2.36872e-15	0
1988	RMND5B	0.391676	3.45654e-16	2.38777e-15	0
1989	ZNF557	0.306714	3.48298e-16	2.40483e-15	0
1990	HACL1	0.436508	3.56895e-16	2.46295e-15	0
1991	AGBL2	0.759854	3.57631e-16	2.46679e-15	0
1992	PHLDB2	0.88421	3.5904e-16	2.47527e-15	0
1993	ZMAT1	0.726395	3.63279e-16	2.50324e-15	0
1994	GNPTAB	0.474366	3.63485e-16	2.5034e-15	0
1995	TMEM204	0.946655	3.66882e-16	2.52553e-15	0
1996	ARHGEF39	0.522937	3.68295e-16	2.53399e-15	0
[truncated: 11,743 more rows]

## Sheet: Cluster1
Supplemental data file 1b:
Differentially expressed genes between cluster 1 and cluster 0, here shown for cluster 1.
Index	Gene_1	LogFoldChange_1	PValue_1	AdjPValue_1	Cluster_1
0	CDK5RAP1	-0.658067	1.10343e-33	7.81134e-30	1
1	GABPB2	-0.628959	1.13702e-33	7.81134e-30	1
2	KIAA1147	-0.815092	4.30001e-31	1.18164e-27	1
3	EXOSC2	-0.677767	2.60597e-31	1.18164e-27	1
4	AARS2	-0.650754	3.62051e-31	1.18164e-27	1
5	ZNF589	-0.687521	7.90145e-31	1.80943e-27	1
6	PRMT7	-0.811514	2.2363e-30	1.99109e-27	1
7	CNPY4	-0.717209	2.02231e-30	1.99109e-27	1
8	ZNF202	-0.66645	1.87256e-30	1.99109e-27	1
9	DDX55	-0.735328	2.13306e-30	1.99109e-27	1
10	DIS3L2	-0.723667	2.11395e-30	1.99109e-27	1
11	TRAF3IP3	-0.679881	2.29799e-30	1.99109e-27	1
12	GPN2	-0.628127	2.05432e-30	1.99109e-27	1
13	DCAF16	-0.56959	1.23271e-30	1.99109e-27	1
14	COQ10A	-0.854124	1.14081e-30	1.99109e-27	1
15	RPAIN	-0.727992	2.31859e-30	1.99109e-27	1
16	KCTD7	-0.881068	4.44159e-30	3.58985e-27	1
17	TIMM10B	-0.697344	4.87933e-30	3.72456e-27	1
18	NLRC3	-0.982151	5.50665e-30	3.96921e-27	1
19	DPH7	-0.675054	5.77759e-30	3.96921e-27	1
20	ZNF251	-0.687488	6.29285e-30	4.11732e-27	1
21	MFSD6	-0.616387	1.09027e-29	6.5132e-27	1
22	ILF3	-0.694329	1.07071e-29	6.5132e-27	1
23	NFX1	-0.650416	1.70399e-29	9.75535e-27	1
24	NCAPD3	-0.713422	2.25729e-29	1.24061e-26	1
25	DNAJA3	-0.738106	2.58388e-29	1.36548e-26	1
26	ZNF331	-0.774296	3.58865e-29	1.82622e-26	1
27	ATXN7L3B	-0.572725	4.04312e-29	1.98401e-26	1
28	TRAF5	-0.93592	6.01476e-29	2.84975e-26	1
29	MRPS25	-0.701104	7.37011e-29	3.37551e-26	1
30	IPO9	-0.644092	8.47775e-29	3.75756e-26	1
31	TRMT10B	-0.529539	1.00336e-28	4.3082e-26	1
32	MTERF4	-0.735466	1.16882e-28	4.51876e-26	1
33	KIF22	-0.791772	1.18395e-28	4.51876e-26	1
34	EVL	-1.08642	1.14528e-28	4.51876e-26	1
35	MESD	-0.608388	1.10365e-28	4.51876e-26	1
36	CYP20A1	-0.459793	1.41066e-28	5.23852e-26	1
37	ZNF740	-0.536961	1.47684e-28	5.33995e-26	1
38	TRMT2B	-0.534812	1.55822e-28	5.48973e-26	1
39	2001-09-01	-0.977083	2.07227e-28	7.11825e-26	1
40	ING5	-0.686874	2.32372e-28	7.78728e-26	1
41	ZBTB40	-0.852417	2.81817e-28	9.01708e-26	1
42	TRIM68	-0.73662	2.88756e-28	9.01708e-26	1
43	EIF2B5	-0.722032	2.86947e-28	9.01708e-26	1
44	PPIH	-0.740728	3.05145e-28	9.31708e-26	1
45	ATG16L1	-0.511482	3.49522e-28	1.04401e-25	1
46	METTL3	-0.492245	3.83792e-28	1.0986e-25	1
47	GGA2	-0.817625	3.82443e-28	1.0986e-25	1
48	TRIM44	-0.724391	3.96805e-28	1.11267e-25	1
49	RBM19	-0.733251	4.28802e-28	1.15524e-25	1
50	MTR	-0.627366	4.2669e-28	1.15524e-25	1
51	AKAP1	-0.821936	4.44592e-28	1.17475e-25	1
52	LAS1L	-0.818293	5.49709e-28	1.35426e-25	1
53	WDR74	-0.565078	5.51954e-28	1.35426e-25	1
54	C12orf65	-0.641519	5.41724e-28	1.35426e-25	1
55	RPARP-AS1	-0.665871	5.3557e-28	1.35426e-25	1
56	POMGNT1	-0.78605	5.69993e-28	1.37398e-25	1
57	CAMSAP1	-0.520238	6.05941e-28	1.43545e-25	1
58	CHD6	-0.610633	6.99962e-28	1.60291e-25	1
59	POMT1	-0.765135	6.98871e-28	1.60291e-25	1
60	LETMD1	-0.546457	7.62614e-28	1.71776e-25	1
61	DENND2D	-0.76576	7.79624e-28	1.72775e-25	1
62	UQCC1	-0.708503	7.96807e-28	1.7378e-25	1
63	EXOSC10	-0.726776	9.43213e-28	2.02496e-25	1
64	TULP4	-0.534859	9.82383e-28	2.07661e-25	1
65	ERCC3	-0.566106	9.98973e-28	2.07968e-25	1
66	LIG1	-0.848787	1.13636e-27	2.26284e-25	1
67	PDE6B	-0.705746	1.10835e-27	2.26284e-25	1
68	POLR3E	-0.632373	1.13075e-27	2.26284e-25	1
69	SEMA4F	-0.846639	1.25909e-27	2.47141e-25	1
70	DDX56	-0.656544	1.46669e-27	2.83836e-25	1
71	MBTPS1	-0.492087	1.63413e-27	3.11847e-25	1
72	DDX24	-0.834665	1.75679e-27	3.30662e-25	1
73	URGCP	-0.690897	1.81681e-27	3.37337e-25	1
74	PHF19	-0.791888	1.84714e-27	3.38396e-25	1
75	SDHAP3	-0.772235	1.91338e-27	3.45918e-25	1
76	FUBP3	-0.584694	1.98939e-27	3.5499e-25	1
77	POLR3D	-0.772001	2.18283e-27	3.84513e-25	1
78	LRIG1	-0.802449	2.53931e-27	4.41648e-25	1
79	RRP8	-0.556011	2.62797e-27	4.51354e-25	1
80	JPT2	-0.728197	2.71777e-27	4.58976e-25	1
81	C21orf59	-0.638143	2.73916e-27	4.58976e-25	1
82	TRMU	-0.662574	2.82554e-27	4.62177e-25	1
83	ETS1	-0.871496	2.82252e-27	4.62177e-25	1
84	HADH	-0.745069	3.00921e-27	4.8643e-25	1
85	PDCD7	-0.681836	3.14837e-27	5.03007e-25	1
86	MMS19	-0.605356	3.40041e-27	5.33717e-25	1
87	ZNF512	-0.693226	3.45712e-27	5.33717e-25	1
88	FTSJ1	-0.590495	3.4281e-27	5.33717e-25	1
89	ANAPC5	-0.450785	3.67778e-27	5.61474e-25	1
90	SMYD4	-0.668686	3.86523e-27	5.83607e-25	1
91	TYSND1	-0.749461	3.95717e-27	5.90994e-25	1
92	RAD51D	-0.653574	4.0542e-27	5.92603e-25	1
93	TDP1	-0.604108	4.02447e-27	5.92603e-25	1
94	NIPAL3	-0.693934	4.25686e-27	6.15676e-25	1
95	PITRM1	-0.702427	4.35761e-27	6.23683e-25	1
96	BCS1L	-0.791682	4.73328e-27	6.56922e-25	1
97	PLCG1	-1.1033	4.70155e-27	6.56922e-25	1
98	TANGO6	-0.430676	4.69882e-27	6.56922e-25	1
99	KDM2B	-0.711347	5.03282e-27	6.91509e-25	1
100	ARHGEF3	-0.710036	5.49655e-27	7.47748e-25	1
101	ZNF74	-0.800383	5.65449e-27	7.61694e-25	1
102	HMG20A	-0.608378	6.5524e-27	8.57429e-25	1
103	ZAP70	-1.04136	6.43842e-27	8.57429e-25	1
104	OTUD3	-0.651255	6.5099e-27	8.57429e-25	1
105	SUN1	-0.659604	6.83702e-27	8.86233e-25	1
106	TTC3	-0.724846	8.58371e-27	1.10224e-24	1
107	TSTD2	-0.567764	8.76243e-27	1.11478e-24	1
108	BAZ1B	-0.73908	8.9197e-27	1.12437e-24	1
109	RSAD1	-0.770684	1.15104e-26	1.43776e-24	1
110	RHOH	-0.722227	1.16473e-26	1.44175e-24	1
111	DIS3L	-0.634998	1.17831e-26	1.44553e-24	1
112	PIGL	-0.753796	1.34022e-26	1.62962e-24	1
113	KNOP1	-0.621718	1.51806e-26	1.82966e-24	1
114	HPS4	-0.625917	1.53248e-26	1.83098e-24	1
115	NOB1	-0.591024	1.60354e-26	1.89937e-24	1
116	CEP95	-0.633074	1.75349e-26	2.05923e-24	1
117	POGK	-0.545355	1.94315e-26	2.26262e-24	1
118	HARS	-0.562527	2.17138e-26	2.48623e-24	1
119	C19orf12	-0.687309	2.15928e-26	2.48623e-24	1
120	AC004148.2	-0.710053	2.22329e-26	2.52462e-24	1
121	IFFO2	-0.917633	2.46296e-26	2.75658e-24	1
122	ITK	-0.856468	2.46768e-26	2.75658e-24	1
123	ZC3HC1	-0.553641	2.55557e-26	2.83173e-24	1
124	ARHGEF9	-0.744468	2.62077e-26	2.87882e-24	1
125	ATP8B2	-0.94966	2.63997e-26	2.87882e-24	1
126	PRKCH	-0.752472	2.79545e-26	3.02437e-24	1
127	MPI	-0.718897	2.82459e-26	3.03202e-24	1
128	SUPT7L	-0.713387	2.89934e-26	3.08814e-24	1
129	HABP4	-0.866873	3.01625e-26	3.18795e-24	1
130	PCID2	-0.606468	3.16157e-26	3.31603e-24	1
131	TSPYL4	-0.577701	3.31434e-26	3.44993e-24	1
132	UXS1	-0.575234	3.35164e-26	3.46252e-24	1
133	FLAD1	-0.525287	3.40625e-26	3.49267e-24	1
134	DOCK10	-0.727095	3.67702e-26	3.74239e-24	1
135	TSEN54	-0.861071	3.85956e-26	3.89929e-24	1
136	PRKCQ	-0.735322	3.91819e-26	3.92963e-24	1
137	BCL11B	-0.852708	4.00051e-26	3.98312e-24	1
138	ZNF3	-0.499982	4.14416e-26	4.09646e-24	1
139	LINC00342	-0.792485	4.23902e-26	4.1603e-24	1
140	GAN	-0.402382	4.42597e-26	4.25265e-24	1
141	LPIN1	-0.731331	4.41142e-26	4.25265e-24	1
142	FBXO21	-0.645391	4.41116e-26	4.25265e-24	1
143	ZNF623	-0.608508	4.7682e-26	4.53756e-24	1
144	UBASH3A	-1.00228	4.78854e-26	4.53756e-24	1
145	TMEM41A	-0.471673	5.12006e-26	4.81847e-24	1
146	SLAMF6	-0.892388	5.67804e-26	5.30722e-24	1
147	ZNF831	-0.892037	5.88842e-26	5.46668e-24	1
148	IARS	-0.593123	6.04182e-26	5.57145e-24	1
149	PCSK7	-0.753687	6.16709e-26	5.64905e-24	1
150	DCTD	-0.663438	6.23013e-26	5.669e-24	1
151	MAPKAPK5	-0.491333	6.31766e-26	5.71083e-24	1
152	TRIM32	-0.758776	6.8128e-26	6.11816e-24	1
153	TMEM18	-0.65183	6.95174e-26	6.2024e-24	1
154	MRPS27	-0.646207	7.14864e-26	6.33692e-24	1
155	LUZP1	-0.661437	7.20633e-26	6.34711e-24	1
156	OSBPL3	-0.783864	7.84327e-26	6.86411e-24	1
157	MPHOSPH8	-0.553768	7.97656e-26	6.93658e-24	1
158	ZNF664	-0.645791	8.12663e-26	7.02263e-24	1
159	LCK	-0.953049	8.38547e-26	7.20102e-24	1
160	ZNF549	-0.616243	8.50893e-26	7.26166e-24	1
161	NOL9	-0.644304	8.69308e-26	7.32779e-24	1
162	UPF3A	-0.697365	8.68125e-26	7.32779e-24	1
163	DFFB	-0.536536	8.77837e-26	7.35456e-24	1
164	ANKS3	-0.729265	9.62263e-26	8.01303e-24	1
165	AL359220.1	-0.71952	1.01382e-25	8.35597e-24	1
166	FYN	-0.725266	1.01561e-25	8.35597e-24	1
167	ZNF263	-0.503132	1.05098e-25	8.59552e-24	1
168	C12orf43	-0.593286	1.14481e-25	9.30754e-24	1
169	P4HTM	-0.636845	1.15617e-25	9.3446e-24	1
170	NVL	-0.588647	1.18328e-25	9.45249e-24	1
171	RPUSD4	-0.627124	1.18225e-25	9.45249e-24	1
172	RNASEH1	-0.646762	1.21216e-25	9.62725e-24	1
173	ZBTB39	-0.722322	1.25153e-25	9.88279e-24	1
174	TRAF1	-1.09011	1.51839e-25	1.19216e-23	1
175	OGFOD1	-0.681226	1.64995e-25	1.28809e-23	1
176	ELP1	-0.609703	1.7308e-25	1.34357e-23	1
177	C15orf40	-0.391484	1.74245e-25	1.34501e-23	1
178	COQ6	-0.609391	1.7615e-25	1.35212e-23	1
179	CEP250	-0.836595	1.8253e-25	1.39331e-23	1
180	MPRIP	-0.830017	1.88738e-25	1.42487e-23	1
181	UBE2G2	-0.622079	1.88446e-25	1.42487e-23	1
182	DHX35	-0.549911	1.98318e-25	1.48401e-23	1
183	SEC22C	-0.562144	1.99812e-25	1.48401e-23	1
184	AGK	-0.612739	1.99402e-25	1.48401e-23	1
185	DROSHA	-0.759487	2.06184e-25	1.5231e-23	1
186	TMCO4	-0.771269	2.22315e-25	1.63348e-23	1
187	ZCCHC18	-0.941166	2.23907e-25	1.63643e-23	1
188	MINOS1	-0.525007	2.55492e-25	1.84813e-23	1
189	SF3B3	-0.649835	2.55564e-25	1.84813e-23	1
190	TMEM177	-0.686882	2.62315e-25	1.88702e-23	1
191	LPXN	-0.599919	2.7533e-25	1.97033e-23	1
192	AC109826.1	-0.873533	2.78188e-25	1.98047e-23	1
193	TRIM4	-0.576878	2.98906e-25	2.11699e-23	1
194	MORC2	-0.771078	3.19221e-25	2.23801e-23	1
195	CRY2	-0.583979	3.19251e-25	2.23801e-23	1
196	ZNF37BP	-0.587656	3.21204e-25	2.24028e-23	1
197	SERGEF	-0.491108	3.24244e-25	2.25005e-23	1
198	PRDM15	-0.815043	3.35211e-25	2.29245e-23	1
199	ZNF343	-0.673326	3.35359e-25	2.29245e-23	1
200	NOM1	-0.637125	3.33009e-25	2.29245e-23	1
201	UNG	-0.839493	3.45434e-25	2.33393e-23	1
202	SETD6	-0.563426	3.46522e-25	2.33393e-23	1
203	NAT10	-0.809602	3.43158e-25	2.33393e-23	1
204	DOCK9	-0.83238	3.49911e-25	2.34526e-23	1
205	FNBP4	-0.73303	3.56339e-25	2.37675e-23	1
206	SUPV3L1	-0.609741	3.83445e-25	2.54519e-23	1
207	MED1	-0.458825	3.89379e-25	2.57215e-23	1
208	TIMM44	-0.672099	4.13473e-25	2.71824e-23	1
209	LINC01534	-0.571629	4.16312e-25	2.72387e-23	1
210	MTA3	-0.778298	4.26515e-25	2.7774e-23	1
211	RECK	-0.668908	4.3484e-25	2.81826e-23	1
212	TRMT44	-0.491136	4.43034e-25	2.85788e-23	1
213	ZBTB25	-0.701325	4.69134e-25	2.99005e-23	1
214	NMT2	-0.911055	4.70734e-25	2.99005e-23	1
215	SUMF2	-0.740586	4.72227e-25	2.99005e-23	1
216	ALG8	-0.446502	4.6786e-25	2.99005e-23	1
217	ICE1	-0.592534	4.81683e-25	3.03593e-23	1
218	ARL4C	-0.84511	4.88034e-25	3.04799e-23	1
219	ZNF75A	-0.543735	4.87239e-25	3.04799e-23	1
220	WRAP53	-0.514057	5.15634e-25	3.20579e-23	1
221	INTS14	-0.590845	5.7622e-25	3.56633e-23	1
222	STK25	-0.648979	5.95985e-25	3.67213e-23	1
223	HLCS	-0.759496	6.2574e-25	3.83824e-23	1
224	PXMP4	-0.628712	6.52257e-25	3.98312e-23	1
225	EXOSC7	-0.509332	6.66513e-25	4.05216e-23	1
226	MDN1	-0.785891	6.70366e-25	4.05763e-23	1
227	LARS	-0.563062	6.84749e-25	4.12651e-23	1
228	TRUB2	-0.602348	7.26107e-25	4.3377e-23	1
229	WDR54	-0.874555	7.24154e-25	4.3377e-23	1
230	LAX1	-0.977407	7.36789e-25	4.38246e-23	1
231	POLR1E	-0.734921	7.78709e-25	4.61184e-23	1
232	BLMH	-0.728652	8.48034e-25	5.00085e-23	1
233	S1PR1	-1.02206	8.93137e-25	5.24432e-23	1
234	INO80	-0.50455	9.00538e-25	5.26527e-23	1
235	ZC3H14	-0.540596	9.14488e-25	5.32418e-23	1
236	CCDC84	-0.531044	9.19148e-25	5.32873e-23	1
237	RASGRP1	-0.818148	9.40672e-25	5.4306e-23	1
238	ALG1	-0.541101	1.00402e-24	5.74802e-23	1
239	PCNX2	-0.709175	1.00196e-24	5.74802e-23	1
240	NOP56	-0.798682	1.0109e-24	5.76336e-23	1
241	BIN1	-1.01928	1.0385e-24	5.89629e-23	1
242	ACTR1B	-0.611922	1.07577e-24	6.08277e-23	1
243	AC025171.1	-0.471882	1.14483e-24	6.42037e-23	1
244	RNF125	-0.727846	1.14112e-24	6.42037e-23	1
245	ZNF786	-0.659167	1.18267e-24	6.60563e-23	1
246	ZNF76	-0.768473	1.19725e-24	6.65999e-23	1
247	FPGS	-0.714466	1.227e-24	6.79797e-23	1
248	SNAP47	-0.433471	1.25189e-24	6.90803e-23	1
249	PAN2	-0.767186	1.29837e-24	7.13585e-23	1
250	TCAF1	-0.720194	1.32073e-24	7.2298e-23	1
251	IL21R	-0.971951	1.34326e-24	7.29503e-23	1
252	SIDT1	-0.811804	1.34123e-24	7.29503e-23	1
253	ZNF792	-0.499608	1.35134e-24	7.31001e-23	1
254	EARS2	-0.632714	1.35864e-24	7.32069e-23	1
255	ITFG2	-0.731391	1.36673e-24	7.33548e-23	1
256	NSUN2	-0.627108	1.37936e-24	7.37448e-23	1
257	UTP20	-0.654713	1.39648e-24	7.43707e-23	1
258	SLC7A6	-0.811649	1.44511e-24	7.66634e-23	1
259	TRAP1	-0.768053	1.50837e-24	7.97114e-23	1
260	MGA	-0.410018	1.58228e-24	8.23506e-23	1
261	SFXN1	-0.611082	1.56431e-24	8.23506e-23	1
262	ELAC2	-0.677132	1.5815e-24	8.23506e-23	1
263	ARFGEF2	-0.429872	1.57149e-24	8.23506e-23	1
264	DKC1	-0.664315	1.63346e-24	8.46932e-23	1
265	ZNF778	-0.333958	1.65154e-24	8.53091e-23	1
266	ACSS1	-0.741097	1.66955e-24	8.59161e-23	1
267	SMYD2	-0.648567	1.70704e-24	8.75177e-23	1
268	MMAB	-0.617833	1.76904e-24	9.03592e-23	1
269	RFTN1	-0.757804	1.88324e-24	9.58358e-23	1
270	IPO5P1	-0.599398	1.96478e-24	9.96164e-23	1
271	NOP14	-0.753288	2.01388e-24	1.01731e-22	1
272	ZNF853	-0.927318	2.16958e-24	1.09194e-22	1
273	GART	-0.608128	2.31579e-24	1.16128e-22	1
274	GOLGA2P5	-0.942888	2.36815e-24	1.18321e-22	1
275	KAT14	-0.677882	2.4697e-24	1.22504e-22	1
276	SSRP1	-0.617733	2.4644e-24	1.22504e-22	1
277	RPUSD2	-0.803709	2.49221e-24	1.23176e-22	1
278	LARS2	-0.508707	2.5027e-24	1.23251e-22	1
279	NAT9	-0.528462	2.55779e-24	1.25514e-22	1
280	RRP1B	-0.73978	2.60641e-24	1.27445e-22	1
281	NDUFV1	-0.666593	2.68623e-24	1.30882e-22	1
282	CHMP7	-0.743357	2.80147e-24	1.36015e-22	1
283	C22orf46	-0.647368	2.84753e-24	1.37764e-22	1
284	TCTN3	-0.75284	3.086e-24	1.48778e-22	1
285	RNF8	-0.541091	3.21164e-24	1.54294e-22	1
286	MTHFD1	-0.655788	3.27185e-24	1.56638e-22	1
287	PATZ1	-0.653982	3.34527e-24	1.59045e-22	1
288	UBIAD1	-0.720795	3.33615e-24	1.59045e-22	1
289	ZNF530	-0.532262	3.3718e-24	1.59629e-22	1
290	ZNF562	-0.380733	3.3808e-24	1.59629e-22	1
291	UQCC2	-0.61823	3.39706e-24	1.59848e-22	1
292	IQCH-AS1	-0.603686	3.40876e-24	1.59851e-22	1
293	ZNF783	-0.754398	3.44747e-24	1.61117e-22	1
294	MRPL9	-0.633216	3.47003e-24	1.61621e-22	1
295	ZMYND19	-0.766698	3.49615e-24	1.62287e-22	1
296	EIF2B4	-0.547494	3.52523e-24	1.63086e-22	1
297	CEP85	-0.537168	3.58162e-24	1.65139e-22	1
298	LY9	-0.958289	3.63902e-24	1.6629e-22	1
299	LSM4	-0.545969	3.6429e-24	1.6629e-22	1
300	SAMM50	-0.583378	3.63188e-24	1.6629e-22	1
301	ZNF528	-0.607213	4.10221e-24	1.86637e-22	1
302	SEMA4C	-0.967856	4.1325e-24	1.87395e-22	1
303	KDM1A	-0.615288	4.28657e-24	1.93741e-22	1
304	PAAF1	-0.589082	4.3151e-24	1.93819e-22	1
305	ADSL	-0.439776	4.31649e-24	1.93819e-22	1
306	C8orf33	-0.579089	4.5605e-24	2.04108e-22	1
307	DIEXF	-0.702184	4.6087e-24	2.05596e-22	1
308	GLOD4	-0.724087	4.73956e-24	2.10749e-22	1
309	TRBC2	-0.983521	4.82859e-24	2.14016e-22	1
310	GALT	-0.774866	5.01104e-24	2.21388e-22	1
311	NUP205	-0.603297	5.05103e-24	2.2244e-22	1
312	DNAJC16	-0.420992	5.09512e-24	2.23664e-22	1
313	DDX31	-0.656609	5.15974e-24	2.2578e-22	1
314	ZNF548	-0.685389	5.22239e-24	2.27796e-22	1
315	DHX30	-0.714663	5.30089e-24	2.30488e-22	1
316	KLHL36	-0.5368	5.41008e-24	2.33756e-22	1
317	EXOSC6	-0.648342	5.40559e-24	2.33756e-22	1
318	ANAPC7	-0.473251	5.56984e-24	2.39905e-22	1
319	RBBP4	-0.497225	5.64792e-24	2.42508e-22	1
320	TRAV8-3	-0.963547	5.73589e-24	2.45518e-22	1
321	BUB3	-0.634302	6.23486e-24	2.66046e-22	1
322	SHISAL2A	-1.0077	6.54336e-24	2.78346e-22	1
323	METTL17	-0.677687	6.70342e-24	2.84275e-22	1
324	CARD11	-0.875378	6.82136e-24	2.88386e-22	1
325	GCN1	-0.813792	6.86622e-24	2.89392e-22	1
326	DHX37	-0.755769	7.04052e-24	2.95831e-22	1
327	RPP38	-0.506015	7.26929e-24	3.04512e-22	1
328	SART3	-0.568313	7.32399e-24	3.05871e-22	1
329	ZBTB5	-0.652529	7.39459e-24	3.07884e-22	1
330	PDCD11	-0.782252	7.61334e-24	3.16034e-22	1
331	AKR1B1	-0.742916	7.65319e-24	3.16731e-22	1
332	ACTR5	-0.674502	7.86266e-24	3.24423e-22	1
333	L3MBTL2	-0.706392	8.14162e-24	3.34928e-22	1
334	TRMT1	-0.720185	8.52955e-24	3.48798e-22	1
335	MSANTD2	-0.629607	8.5261e-24	3.48798e-22	1
336	RUVBL1	-0.649363	8.72839e-24	3.5587e-22	1
337	EXOC2	-0.544534	9.43759e-24	3.82515e-22	1
338	TRIM52	-0.606877	9.43541e-24	3.82515e-22	1
339	DCAF1	-0.77233	9.70573e-24	3.92226e-22	1
340	TUBGCP5	-0.681169	1.01324e-23	4.08267e-22	1
341	ZNF554	-0.681534	1.0242e-23	4.11478e-22	1
342	C1orf123	-0.53568	1.03042e-23	4.12768e-22	1
343	ECI2	-0.706306	1.05418e-23	4.21059e-22	1
344	SUGP2	-0.725086	1.05996e-23	4.22141e-22	1
345	ZNF26	-0.44201	1.12226e-23	4.45661e-22	1
346	KDM8	-0.6473	1.14437e-23	4.53132e-22	1
347	NCBP2	-0.684623	1.17478e-23	4.63836e-22	1
348	COG2	-0.445482	1.2028e-23	4.73537e-22	1
349	PDE12	-0.382451	1.21176e-23	4.75704e-22	1
350	SFMBT1	-0.699789	1.23145e-23	4.82055e-22	1
351	DRG2	-0.627982	1.27692e-23	4.98434e-22	1
352	MAP3K4	-0.65491	1.33023e-23	5.17771e-22	1
353	ZMYND11	-0.751687	1.33763e-23	5.18159e-22	1
354	NFATC2IP	-0.696742	1.33876e-23	5.18159e-22	1
355	RBM4B	-0.496533	1.39782e-23	5.39497e-22	1
356	MKS1	-0.737199	1.4179e-23	5.45714e-22	1
357	SMIM7	-0.37163	1.43501e-23	5.50754e-22	1
358	OFD1	-0.657981	1.44157e-23	5.51731e-22	1
359	ZNF382	-0.697124	1.47709e-23	5.62194e-22	1
360	TARS2	-0.729555	1.47621e-23	5.62194e-22	1
361	PCYOX1L	-0.73306	1.48574e-23	5.63923e-22	1
362	TRAF2	-0.582641	1.53047e-23	5.79303e-22	1
363	SLC25A25	-0.571364	1.5858e-23	5.98596e-22	1
364	SDCCAG3	-0.645709	1.5919e-23	5.99252e-22	1
365	RRP7BP	-0.814039	1.6061e-23	6.02946e-22	1
366	ZNF419	-0.612852	1.61637e-23	6.03615e-22	1
367	POLR1C	-0.591675	1.61667e-23	6.03615e-22	1
368	MTO1	-0.488016	1.72119e-23	6.40898e-22	1
369	ZPR1	-0.555897	1.73839e-23	6.45555e-22	1
370	PJA1	-0.76362	1.76897e-23	6.55138e-22	1
371	ST6GAL1	-0.853594	1.96427e-23	7.25513e-22	1
372	HKR1	-0.620367	1.97049e-23	7.2586e-22	1
373	SLC38A1	-0.695139	1.97604e-23	7.25956e-22	1
374	COQ4	-0.715798	1.99733e-23	7.31821e-22	1
375	TESPA1	-1.02003	2.01097e-23	7.34859e-22	1
376	TRIM35	-0.521706	2.05557e-23	7.47183e-22	1
377	ZNHIT6	-0.756628	2.05419e-23	7.47183e-22	1
378	SCO1	-0.539787	2.07931e-23	7.51834e-22	1
379	XPO5	-0.694882	2.07384e-23	7.51834e-22	1
380	FAHD2A	-0.594917	2.12726e-23	7.67152e-22	1
381	GPRASP1	-0.941322	2.21295e-23	7.9389e-22	1
382	SDHA	-0.321797	2.2077e-23	7.9389e-22	1
383	SETD4	-0.488362	2.23375e-23	7.99264e-22	1
384	MAP7D3	-0.657724	2.26528e-23	8.08441e-22	1
385	TNIK	-0.699961	2.29756e-23	8.17836e-22	1
386	DLG3	-0.934901	2.31438e-23	8.21696e-22	1
387	SNHG10	-0.507643	2.34994e-23	8.32169e-22	1
388	AFG3L1P	-0.765874	2.38376e-23	8.41977e-22	1
389	RAD51-AS1	-0.749436	2.39082e-23	8.42305e-22	1
390	MVK	-0.720012	2.40852e-23	8.4637e-22	1
391	CPSF4	-0.559577	2.43372e-23	8.53045e-22	1
392	ALDH18A1	-0.871076	2.47423e-23	8.65035e-22	1
393	LUC7L	-0.69196	2.50156e-23	8.72373e-22	1
394	SOCS7	-0.62275	2.52059e-23	8.76783e-22	1
395	ZSCAN2	-0.505891	2.57839e-23	8.94623e-22	1
396	PMPCA	-0.536184	2.63558e-23	9.12162e-22	1
397	PIH1D1	-0.601898	2.70052e-23	9.3229e-22	1
398	KRBA2	-0.559147	2.73608e-23	9.42199e-22	1
399	ZBTB24	-0.56046	2.84834e-23	9.78405e-22	1
400	DDHD2	-0.670387	2.85967e-23	9.79847e-22	1
401	GEMIN4	-0.726545	2.99557e-23	1.02386e-21	1
402	PIK3IP1	-0.671138	3.03469e-23	1.03466e-21	1
403	DMAP1	-0.664969	3.1382e-23	1.0673e-21	1
404	ECHDC2	-1.09314	3.17623e-23	1.07757e-21	1
405	CNOT9	-0.464632	3.18895e-23	1.07921e-21	1
406	CCDC88C	-0.885194	3.19989e-23	1.08026e-21	1
407	G3BP1	-0.53908	3.22956e-23	1.0876e-21	1
408	FAM219B	-0.512139	3.27802e-23	1.10122e-21	1
409	PPP2R1B	-0.416108	3.36504e-23	1.12613e-21	1
410	ZNF345	-0.782594	3.36854e-23	1.12613e-21	1
411	AC022150.4	-0.602294	3.39543e-23	1.13236e-21	1
412	ATP6V0A2	-0.441867	3.56831e-23	1.17293e-21	1
413	DNMT1	-0.741503	3.56114e-23	1.17293e-21	1
414	APTX	-0.391052	3.52769e-23	1.17293e-21	1
415	GALNT12	-0.763402	3.55217e-23	1.17293e-21	1
416	BICDL1	-0.806588	3.55862e-23	1.17293e-21	1
417	MRPS5	-0.456933	3.55011e-23	1.17293e-21	1
418	ICAM2	-0.587011	3.6146e-23	1.18531e-21	1
419	DHODH	-0.648082	3.6566e-23	1.19623e-21	1
420	FAM208B	-0.388431	3.8306e-23	1.25018e-21	1
421	CDC23	-0.653439	3.88827e-23	1.26599e-21	1
422	TAF3	-0.590318	3.89895e-23	1.26647e-21	1
423	ZNF48	-0.746008	3.91485e-23	1.26863e-21	1
424	ACAD9	-0.552223	3.96337e-23	1.28134e-21	1
425	NAA35	-0.537666	4.03642e-23	1.30189e-21	1
426	RPP14	-0.416913	4.07078e-23	1.3099e-21	1
427	POLR2H	-0.635812	4.15567e-23	1.33409e-21	1
428	OSGEP	-0.540281	4.20827e-23	1.34782e-21	1
429	ZNF696	-0.705115	4.22347e-23	1.34955e-21	1
430	AP4B1	-0.51642	4.28085e-23	1.36155e-21	1
431	PAIP2B	-0.797154	4.27516e-23	1.36155e-21	1
432	FXN	-0.640119	4.37896e-23	1.38841e-21	1
433	SLFN12L	-0.740264	4.38551e-23	1.38841e-21	1
434	CENPV	-0.823644	4.53148e-23	1.43132e-21	1
435	NUP155	-0.371631	4.70362e-23	1.48229e-21	1
436	WDR77	-0.708701	4.82141e-23	1.51593e-21	1
437	ZNF71	-0.526787	4.9715e-23	1.55955e-21	1
438	C1orf74	-0.418061	5.11664e-23	1.59779e-21	1
439	SFXN2	-0.860047	5.11052e-23	1.59779e-21	1
440	GNE	-0.495345	5.22408e-23	1.62764e-21	1
441	TRMT2A	-0.680233	5.67071e-23	1.7628e-21	1
442	CD84	-0.637595	5.88956e-23	1.82669e-21	1
443	PDXDC1	-0.512416	5.93221e-23	1.83252e-21	1
444	PCED1B-AS1	-0.802105	5.93503e-23	1.83252e-21	1
445	ADAT2	-0.789916	5.97693e-23	1.84132e-21	1
446	FAM111A-DT	-0.603383	6.02423e-23	1.85174e-21	1
447	GDF11	-0.664251	6.08991e-23	1.85945e-21	1
448	TNRC6A	-0.611344	6.07937e-23	1.85945e-21	1
449	CCDC78	-0.772934	6.07427e-23	1.85945e-21	1
450	HEMK1	-0.744875	6.12183e-23	1.86505e-21	1
451	TTC12	-0.725693	6.67247e-23	2.02831e-21	1
452	ZNF337	-0.545147	6.718e-23	2.03765e-21	1
453	MUM1	-0.719248	7.04894e-23	2.13331e-21	1
454	NUDCD3	-0.551136	7.21417e-23	2.17852e-21	1
455	C3orf18	-0.786882	7.3189e-23	2.2053e-21	1
456	SLC5A6	-0.620257	7.42445e-23	2.23221e-21	1
457	FBXO31	-0.814174	7.5638e-23	2.26914e-21	1
458	CDK4	-0.553878	7.63696e-23	2.28302e-21	1
459	RAB29	-0.665364	7.6433e-23	2.28302e-21	1
460	REXO4	-0.669279	7.69943e-23	2.2948e-21	1
461	ANKS6	-0.861366	8.03062e-23	2.38833e-21	1
462	SEPHS1	-0.541377	8.18136e-23	2.4279e-21	1
463	MCM8	-0.581925	8.24451e-23	2.44137e-21	1
464	ABLIM1	-0.940206	8.27014e-23	2.44369e-21	1
465	SPOCK2	-0.865794	8.68234e-23	2.55999e-21	1
466	ZNF234	-0.5329	8.87032e-23	2.60981e-21	1
467	CTSF	-0.913372	9.09572e-23	2.67041e-21	1
468	LRP8	-0.660787	9.39719e-23	2.75304e-21	1
469	MED9	-0.505729	9.58363e-23	2.79573e-21	1
470	RBFA	-0.70181	9.56876e-23	2.79573e-21	1
471	TARSL2	-0.559167	9.75507e-23	2.83972e-21	1
472	TDRKH	-0.840979	9.97494e-23	2.89758e-21	1
473	ZNF599	-0.692586	1.01379e-22	2.9387e-21	1
474	AIFM1	-0.480165	1.01626e-22	2.93968e-21	1
475	HUS1	-0.432283	1.0209e-22	2.94688e-21	1
476	2009-03-01	-0.756638	1.02886e-22	2.96364e-21	1
477	SLAMF1	-0.897806	1.0342e-22	2.96657e-21	1
478	HIP1R	-0.870778	1.03266e-22	2.96657e-21	1
479	MEAF6	-0.607232	1.03658e-22	2.9672e-21	1
480	ZNF133	-0.455509	1.0557e-22	3.01565e-21	1
481	NEMP1	-0.628336	1.06118e-22	3.01876e-21	1
482	USP54	-0.510345	1.06103e-22	3.01876e-21	1
483	POLR3A	-0.596181	1.07733e-22	3.05836e-21	1
484	APBB1	-1.02858	1.08332e-22	3.06903e-21	1
485	POLD2	-0.581485	1.13221e-22	3.20093e-21	1
486	BRD9	-0.63197	1.14694e-22	3.22999e-21	1
487	URB2	-0.565999	1.14719e-22	3.22999e-21	1
488	PUS1	-0.795495	1.14991e-22	3.23104e-21	1
489	CSNK1E	-0.701635	1.18223e-22	3.31508e-21	1
490	USP20	-0.565287	1.22771e-22	3.43559e-21	1
491	OGFOD3	-0.675938	1.23627e-22	3.45252e-21	1
492	LSG1	-0.661887	1.24845e-22	3.47946e-21	1
493	QRICH1	-0.610477	1.28173e-22	3.56499e-21	1
494	RNF115	-0.332132	1.29647e-22	3.59143e-21	1
495	DBP	-0.735421	1.29575e-22	3.59143e-21	1
496	PDHA1	-0.566939	1.32986e-22	3.67651e-21	1
497	CD81	-0.753634	1.34721e-22	3.7134e-21	1
498	GPX7	-0.614971	1.34861e-22	3.7134e-21	1
499	TRIB2	-0.883088	1.35272e-22	3.71728e-21	1
500	PCYT2	-0.688418	1.37755e-22	3.77795e-21	1
501	NIT2	-0.595606	1.40082e-22	3.83411e-21	1
502	ABHD15	-0.67891	1.4972e-22	4.08976e-21	1
503	OXCT1	-0.778285	1.50795e-22	4.11096e-21	1
504	ARIH2	-0.353102	1.58247e-22	4.30558e-21	1
505	TBCCD1	-0.443094	1.58862e-22	4.31377e-21	1
506	BUD23	-0.669242	1.60667e-22	4.35418e-21	1
507	AGBL5	-0.43308	1.62076e-22	4.38371e-21	1
508	IKBKE	-0.640933	1.63501e-22	4.41357e-21	1
509	METTL16	-0.681477	1.66162e-22	4.4766e-21	1
510	ZNF211	-0.48331	1.69516e-22	4.54913e-21	1
511	PGAP3	-0.612078	1.69322e-22	4.54913e-21	1
512	PABPC4	-0.558188	1.77738e-22	4.76047e-21	1
513	ZNF773	-0.550195	1.85013e-22	4.94567e-21	1
514	TUBGCP6	-0.783711	2.00845e-22	5.35847e-21	1
515	SFMBT2	-0.603776	2.07348e-22	5.52124e-21	1
516	ASB1	-0.600011	2.10409e-22	5.58113e-21	1
517	DFFA	-0.586588	2.10019e-22	5.58113e-21	1
518	DUS1L	-0.597487	2.19041e-22	5.78809e-21	1
519	SLFN5	-0.910674	2.19054e-22	5.78809e-21	1
520	TCF12	-0.426433	2.22582e-22	5.87001e-21	1
521	RIOX1	-0.525291	2.25283e-22	5.92987e-21	1
522	TP53I13	-0.739994	2.26107e-22	5.94017e-21	1
523	SERPINH1	-0.802491	2.27559e-22	5.96597e-21	1
524	AC004918.3	-0.662991	2.27958e-22	5.96597e-21	1
525	IMP4	-0.614667	2.29883e-22	6.00494e-21	1
526	TYW1	-0.534836	2.32063e-22	6.05038e-21	1
527	LYSMD4	-0.539036	2.34747e-22	6.10876e-21	1
528	AC008741.2	-0.36345	2.39742e-22	6.22694e-21	1
529	NDUFA10	-0.430578	2.41608e-22	6.26357e-21	1
530	BRF1	-0.702436	2.43545e-22	6.3019e-21	1
531	TRIM65	-0.727627	2.48724e-22	6.4238e-21	1
532	ZNF2	-0.49328	2.51509e-22	6.48354e-21	1
533	EIF2D	-0.325976	2.58e-22	6.63843e-21	1
534	PTCD2	-0.663954	2.58958e-22	6.65063e-21	1
535	PRPS1	-0.61306	2.62676e-22	6.73353e-21	1
536	MARS2	-0.585646	2.65767e-22	6.80006e-21	1
537	MON1A	-0.512819	2.68925e-22	6.86808e-21	1
538	XYLT2	-0.678773	2.78705e-22	7.10465e-21	1
539	BLOC1S4	-0.527915	2.8126e-22	7.15651e-21	1
540	MRPL49	-0.516578	2.85235e-22	7.24423e-21	1
541	TSPYL2	-0.655148	2.90596e-22	7.36677e-21	1
542	PPIP5K1	-0.749972	2.94623e-22	7.44268e-21	1
543	IKZF3	-0.978785	2.94674e-22	7.44268e-21	1
544	BTBD6	-0.488974	2.96567e-22	7.46103e-21	1
545	ZNF324B	-0.567441	2.96916e-22	7.46103e-21	1
546	GNL1	-0.634258	2.97029e-22	7.46103e-21	1
547	PARP1	-0.849384	3.00696e-22	7.53934e-21	1
548	PMS2	-0.532082	3.02916e-22	7.56799e-21	1
549	TNFRSF25	-1.0539	3.0294e-22	7.56799e-21	1
550	THAP7	-0.610088	3.08983e-22	7.70495e-21	1
551	NUP160	-0.53034	3.09866e-22	7.71297e-21	1
552	TRBV20-1	-0.978851	3.12568e-22	7.76615e-21	1
553	PASK	-0.990197	3.13245e-22	7.76893e-21	1
554	ZNF550	-0.704456	3.18225e-22	7.87823e-21	1
555	CCDC127	-0.617762	3.27397e-22	8.09071e-21	1
556	DLAT	-0.623021	3.2821e-22	8.09625e-21	1
557	TRBV5-4	-0.880461	3.30241e-22	8.13174e-21	1
558	GPD1L	-0.49837	3.38284e-22	8.31489e-21	1
559	LINC00680	-0.549051	3.39351e-22	8.32621e-21	1
560	PRPF19	-0.741982	3.52769e-22	8.64001e-21	1
561	BMS1	-0.718982	3.57199e-22	8.71743e-21	1
562	ZNF248	-0.712185	3.56695e-22	8.71743e-21	1
563	CUTA	-0.623868	3.60418e-22	8.76486e-21	1
564	TAF5L	-0.460896	3.60074e-22	8.76486e-21	1
565	MRPS11	-0.324989	3.6166e-22	8.77952e-21	1
566	NOLC1	-0.539893	3.74043e-22	9.06412e-21	1
567	TOE1	-0.512858	3.76262e-22	9.10183e-21	1
568	CD96	-0.887023	3.79638e-22	9.16735e-21	1
569	ZNF235	-0.426317	3.8992e-22	9.39913e-21	1
570	ZNF620	-0.535463	4.01256e-22	9.65545e-21	1
571	ARFIP2	-0.520266	4.26785e-22	1.02518e-20	1
572	ESYT2	-0.541628	4.3922e-22	1.05321e-20	1
573	MCM3	-0.82488	4.4976e-22	1.0766e-20	1
574	AGFG2	-0.866278	4.64655e-22	1.11032e-20	1
575	AP4S1	-0.313212	4.72514e-22	1.1213e-20	1
576	MORC4	-0.834042	4.72194e-22	1.1213e-20	1
577	CNPY2	-0.594453	4.71063e-22	1.1213e-20	1
578	ZNF551	-0.556786	4.71969e-22	1.1213e-20	1
579	PPP1R16B	-0.861798	4.79964e-22	1.13702e-20	1
580	ZFYVE9	-0.686878	4.8178e-22	1.13936e-20	1
581	DNAJC17	-0.453578	5.1334e-22	1.21191e-20	1
582	LCMT1	-0.478988	5.1878e-22	1.22265e-20	1
583	CCL28	-0.850448	5.25924e-22	1.23736e-20	1
584	RAD54L2	-0.588068	5.29732e-22	1.24419e-20	1
585	DCAF4	-0.863037	5.32253e-22	1.24798e-20	1
586	POLRMT	-0.747183	5.33677e-22	1.24814e-20	1
587	RBM15B	-0.490531	5.3414e-22	1.24814e-20	1
588	2008-09-01	-0.843762	5.35482e-22	1.24915e-20	1
589	ELP6	-0.501942	5.36509e-22	1.24943e-20	1
590	PGAM5	-0.568881	5.39494e-22	1.25426e-20	1
591	DARS2	-0.468587	5.46894e-22	1.26931e-20	1
592	TRIT1	-0.559047	5.49244e-22	1.27262e-20	1
593	VILL	-0.726833	5.61775e-22	1.29946e-20	1
594	ELP2	-0.524677	5.62846e-22	1.29975e-20	1
595	EXOG	-0.63306	5.65316e-22	1.30326e-20	1
596	NUMA1	-0.749119	5.75221e-22	1.32388e-20	1
597	NEURL4	-0.687714	5.77575e-22	1.32707e-20	1
598	CCNL2	-0.520363	5.84895e-22	1.34164e-20	1
599	C1orf35	-0.655296	5.88879e-22	1.34853e-20	1
600	TXLNA	-0.657592	6.01176e-22	1.37212e-20	1
601	GTF3C4	-0.55166	6.00265e-22	1.37212e-20	1
602	FAM84B	-0.861536	6.20626e-22	1.41416e-20	1
603	SKAP1	-0.834954	6.28294e-22	1.42927e-20	1
604	MCCC2	-0.651763	6.38311e-22	1.44965e-20	1
605	TTI1	-0.450369	6.58831e-22	1.49379e-20	1
606	MID2	-0.819975	7.21058e-22	1.63218e-20	1
607	POU6F1	-0.917073	7.22592e-22	1.63296e-20	1
608	ZSCAN25	-0.485893	7.25827e-22	1.63758e-20	1
609	TMX2	-0.59074	7.41499e-22	1.6702e-20	1
610	RPS17	-0.542067	7.44807e-22	1.6749e-20	1
611	VPS35L	-0.477775	7.57251e-22	1.7001e-20	1
612	PEBP1	-0.845645	7.59947e-22	1.7006e-20	1
613	HCG18	-0.467338	7.59621e-22	1.7006e-20	1
614	DIDO1	-0.504106	7.74098e-22	1.72945e-20	1
615	RINT1	-0.527678	7.80375e-22	1.74064e-20	1
616	KAT6B	-0.53871	7.87888e-22	1.75455e-20	1
617	IFT172	-0.76723	8.09937e-22	1.80073e-20	1
618	PLEKHG4	-0.932383	8.45593e-22	1.87697e-20	1
619	ZKSCAN8	-0.721714	8.50629e-22	1.8851e-20	1
620	TADA2A	-0.475121	8.53886e-22	1.88928e-20	1
621	POLR2D	-0.509082	8.85405e-22	1.95586e-20	1
622	ST3GAL5	-0.588645	8.87303e-22	1.95691e-20	1
623	VMAC	-0.659554	8.95148e-22	1.97105e-20	1
624	SLC20A2	-0.461967	8.99179e-22	1.97675e-20	1
625	FASTK	-0.595082	9.03524e-22	1.98313e-20	1
626	AL096816.1	-0.83864	9.46646e-22	2.07447e-20	1
627	PPP3CC	-0.58895	9.51402e-22	2.08157e-20	1
628	HEATR1	-0.620426	9.59354e-22	2.09563e-20	1
629	WDR60	-0.633319	9.66828e-22	2.10861e-20	1
630	GPATCH1	-0.508762	9.7603e-22	2.1253e-20	1
631	ZNF880	-0.751432	9.77866e-22	2.12593e-20	1
632	FBXO44	-0.68111	9.9936e-22	2.16923e-20	1
633	SIGIRR	-0.672542	1.03715e-21	2.24771e-20	1
634	TGS1	-0.441379	1.04902e-21	2.26986e-20	1
635	TNFAIP8L1	-0.672986	1.0633e-21	2.29712e-20	1
636	ZNF41	-0.531298	1.10366e-21	2.38057e-20	1
637	IPO5	-0.679399	1.10582e-21	2.38151e-20	1
638	SEMA4G	-0.652794	1.12266e-21	2.4104e-20	1
639	SLC25A53	-0.507667	1.12275e-21	2.4104e-20	1
640	LRIG2	-0.418325	1.16705e-21	2.4977e-20	1
641	NBPF11	-0.585056	1.16695e-21	2.4977e-20	1
642	ACSF3	-0.501127	1.18458e-21	2.52663e-20	1
643	PAPD7	-0.677686	1.18608e-21	2.52663e-20	1
644	RAB11FIP3	-0.727444	1.18279e-21	2.52663e-20	1
645	ZDHHC16	-0.469951	1.18824e-21	2.5273e-20	1
646	GPALPP1	-0.592141	1.19017e-21	2.52749e-20	1
647	NFATC2	-0.860299	1.20388e-21	2.55268e-20	1
648	NR2C2AP	-0.664673	1.21185e-21	2.56562e-20	1
649	SLC30A4	-0.721209	1.28695e-21	2.72041e-20	1
650	MUS81	-0.545243	1.29336e-21	2.72977e-20	1
651	CLN8	-0.459569	1.29957e-21	2.73867e-20	1
652	DNAJC11	-0.711314	1.32935e-21	2.79713e-20	1
653	EXD2	-0.624407	1.33842e-21	2.81191e-20	1
654	TBRG4	-0.49537	1.36504e-21	2.86347e-20	1
655	VPS52	-0.569777	1.37802e-21	2.88628e-20	1
656	GIMAP5	-0.701284	1.38163e-21	2.88944e-20	1
657	ZNF544	-0.398781	1.3844e-21	2.89084e-20	1
658	FAM76A	-0.508151	1.45086e-21	3.02502e-20	1
659	THOP1	-0.735852	1.47973e-21	3.08053e-20	1
660	ZNF891	-0.539042	1.48639e-21	3.08971e-20	1
661	PPP3CB-AS1	-0.534243	1.50119e-21	3.11229e-20	1
662	ANO9	-1.02064	1.50178e-21	3.11229e-20	1
663	MRRF	-0.53398	1.50993e-21	3.12447e-20	1
664	ZC3H8	-0.650667	1.51494e-21	3.13011e-20	1
665	CTPS2	-0.449069	1.53337e-21	3.16344e-20	1
666	KHDC4	-0.538966	1.53763e-21	3.16748e-20	1
667	RCC1L	-0.626046	1.54505e-21	3.178e-20	1
668	C1orf109	-0.538097	1.5664e-21	3.21708e-20	1
669	AKT3	-0.600066	1.57947e-21	3.23909e-20	1
670	MSI2	-0.550863	1.61351e-21	3.30397e-20	1
671	COG1	-0.540389	1.6249e-21	3.32234e-20	1
672	PLCXD2	-0.650667	1.63317e-21	3.33429e-20	1
673	HAUS5	-0.771617	1.63733e-21	3.33783e-20	1
674	TTC39C	-0.653946	1.64755e-21	3.35369e-20	1
675	TIMM50	-0.564127	1.66073e-21	3.37552e-20	1
676	AL662795.1	-0.688389	1.6666e-21	3.38243e-20	1
677	NPRL2	-0.602388	1.67706e-21	3.39864e-20	1
678	FMNL3	-0.846215	1.7743e-21	3.59041e-20	1
679	PRPSAP1	-0.482436	1.80586e-21	3.6489e-20	1
680	C12orf49	-0.498219	1.81601e-21	3.65866e-20	1
681	ODF2	-0.604428	1.81401e-21	3.65866e-20	1
682	IDNK	-0.471053	1.82073e-21	3.66278e-20	1
683	AC019205.1	-0.751401	1.8293e-21	3.67464e-20	1
684	LDAH	-0.528127	1.84131e-21	3.69337e-20	1
685	AMIGO1	-1.00534	1.86525e-21	3.73593e-20	1
686	ZNF671	-0.49686	1.871e-21	3.74199e-20	1
687	C2CD2	-0.607175	1.88331e-21	3.76114e-20	1
688	ATP6V0E2	-0.848546	1.9146e-21	3.81809e-20	1
689	KRI1	-0.671839	1.93091e-21	3.84503e-20	1
690	PITPNC1	-0.535578	1.93714e-21	3.85185e-20	1
691	FANCE	-0.630823	1.96685e-21	3.90528e-20	1
692	AFG3L2	-0.520638	2.12629e-21	4.20968e-20	1
693	CD247	-0.965157	2.12592e-21	4.20968e-20	1
694	PCBP4	-0.79713	2.22252e-21	4.39387e-20	1
695	SPRYD4	-0.581808	2.22864e-21	4.39964e-20	1
696	CLYBL	-0.736146	2.25725e-21	4.44973e-20	1
697	NSUN6	-0.552432	2.27099e-21	4.47041e-20	1
698	P3H1	-0.544828	2.31178e-21	4.54418e-20	1
699	GTPBP6	-0.643092	2.38575e-21	4.68288e-20	1
700	PIGU	-0.525094	2.4778e-21	4.85663e-20	1
701	SLC35B4	-0.405549	2.51859e-21	4.92955e-20	1
702	DPH1	-0.653765	2.54152e-21	4.96539e-20	1
703	SNRPN	-0.63942	2.54413e-21	4.96539e-20	1
704	WDR6	-0.773816	2.62617e-21	5.11825e-20	1
705	PAXIP1-AS2	-0.502145	2.64631e-21	5.14618e-20	1
706	CRY1	-0.648846	2.648e-21	5.14618e-20	1
707	ZNF789	-0.435534	2.6653e-21	5.17209e-20	1
708	CCDC18-AS1	-0.633597	2.66886e-21	5.17209e-20	1
709	KCNA3	-0.688677	2.72743e-21	5.27815e-20	1
710	POGLUT1	-0.555235	2.75617e-21	5.32627e-20	1
711	HMGXB3	-0.526889	2.79683e-21	5.39726e-20	1
712	GEMIN5	-0.675045	2.8143e-21	5.42334e-20	1
713	ACBD6	-0.474825	2.82419e-21	5.43478e-20	1
714	AAR2	-0.518473	2.83597e-21	5.44983e-20	1
715	FAM120C	-0.580137	2.88515e-21	5.53659e-20	1
716	PINX1	-0.534504	2.93138e-21	5.61746e-20	1
717	TNFRSF10A	-0.573709	2.96235e-21	5.66889e-20	1
718	ZNF862	-0.696678	3.02278e-21	5.7765e-20	1
719	COX19	-0.326082	3.04247e-21	5.80282e-20	1
720	WWOX	-0.493065	3.04922e-21	5.80282e-20	1
721	MTA2	-0.710399	3.04604e-21	5.80282e-20	1
722	HAGHL	-0.812603	3.06314e-21	5.82125e-20	1
723	RNF220	-0.575234	3.07165e-21	5.82935e-20	1
724	EMG1	-0.525671	3.10514e-21	5.88478e-20	1
725	SLC35D1	-0.484964	3.20285e-21	6.0616e-20	1
726	AC008555.5	-0.925374	3.23219e-21	6.10642e-20	1
727	MMACHC	-0.593523	3.23542e-21	6.10642e-20	1
728	RASSF1	-0.658979	3.24708e-21	6.12001e-20	1
729	PEX26	-0.67252	3.28342e-21	6.18002e-20	1
730	MEI1	-0.71591	3.38357e-21	6.35982e-20	1
731	METTL8	-0.562855	3.54722e-21	6.65831e-20	1
732	PTGES2	-0.677868	3.56511e-21	6.68276e-20	1
733	MRPS2	-0.619584	3.62984e-21	6.79483e-20	1
734	ZNF785	-0.659419	3.66636e-21	6.85386e-20	1
735	TRAC	-1.00263	3.67222e-21	6.85548e-20	1
736	RPUSD3	-0.508229	3.69998e-21	6.89793e-20	1
737	GCDH	-0.563439	3.7589e-21	6.99828e-20	1
738	SRP14-AS1	-0.62405	3.82409e-21	7.11002e-20	1
739	RAB30-AS1	-0.377925	3.84796e-21	7.14473e-20	1
740	COX11	-0.565112	3.88199e-21	7.19819e-20	1
741	ZNF841	-0.537798	3.98694e-21	7.38282e-20	1
742	EIF2B2	-0.407287	4.03998e-21	7.47097e-20	1
743	CBY1	-0.55062	4.11433e-21	7.59825e-20	1
744	DYRK2	-0.673788	4.13231e-21	7.6212e-20	1
745	JADE2	-0.758674	4.22032e-21	7.77309e-20	1
746	SLC7A6OS	-0.382224	4.28204e-21	7.87621e-20	1
747	NNT	-0.454301	4.33327e-21	7.95977e-20	1
748	MBD1	-0.441236	4.35238e-21	7.98421e-20	1
749	BNIP3	-0.369141	4.41441e-21	8.0872e-20	1
750	RP9	-0.655977	4.53648e-21	8.29976e-20	1
751	POLH	-0.506364	4.57035e-21	8.35062e-20	1
752	IL10RA	-0.648805	4.63477e-21	8.45707e-20	1
753	MCM7	-0.496611	4.64285e-21	8.46059e-20	1
754	POLR1B	-0.619539	4.70429e-21	8.56118e-20	1
755	MIPEP	-0.562402	4.7628e-21	8.65619e-20	1
756	USP13	-0.575806	4.81244e-21	8.72334e-20	1
757	AC241952.1	-0.700693	4.81236e-21	8.72334e-20	1
758	ALG9	-0.564303	4.82803e-21	8.74007e-20	1
759	RFX5	-0.599075	4.89588e-21	8.85123e-20	1
760	AC093323.1	-0.80203	4.98712e-21	9.00434e-20	1
761	NEK9	-0.454854	4.99791e-21	9.01197e-20	1
762	DDX19A	-0.531142	5.00632e-21	9.01531e-20	1
763	CTU2	-0.712334	5.05709e-21	9.08293e-20	1
764	PLCE1	-0.529516	5.0542e-21	9.08293e-20	1
765	FBF1	-0.705661	5.15603e-21	9.24855e-20	1
766	ALKBH1	-0.351963	5.23012e-21	9.36921e-20	1
767	PRKRIP1	-0.430792	5.2818e-21	9.44947e-20	1
768	ZNF383	-0.517779	5.32724e-21	9.51837e-20	1
769	SLC25A15	-0.499574	5.36132e-21	9.56682e-20	1
770	ZNF232	-0.587201	5.37527e-21	9.57927e-20	1
771	CDKAL1	-0.412979	5.39309e-21	9.59858e-20	1
772	VPS4A	-0.509505	5.41392e-21	9.62318e-20	1
773	GIPC1	-0.747265	5.4374e-21	9.65244e-20	1
774	UBAC2	-0.347691	5.45844e-21	9.67729e-20	1
775	STAT4	-0.719611	5.47238e-21	9.68949e-20	1
776	DHRS3	-0.887119	5.5513e-21	9.81659e-20	1
777	SIGMAR1	-0.527584	5.60133e-21	9.89233e-20	1
778	RASGRF2	-0.773928	5.75584e-21	1.01521e-19	1
779	TMEM116	-0.577102	5.79346e-21	1.02054e-19	1
780	CIAO1	-0.38124	5.80348e-21	1.021e-19	1
781	CEP41	-0.616923	5.96988e-21	1.04893e-19	1
782	IPP	-0.46625	6.19138e-21	1.08646e-19	1
783	CCND2	-0.702721	6.24775e-21	1.09495e-19	1
784	FKBP4	-0.581329	6.29149e-21	1.10105e-19	1
785	DNAJC27	-0.63701	6.29856e-21	1.10105e-19	1
786	AC139795.2	-0.671872	6.37994e-21	1.11244e-19	1
787	CCDC142	-0.305907	6.37972e-21	1.11244e-19	1
788	GEMIN8	-0.68793	6.39445e-21	1.11356e-19	1
789	MYO19	-0.673968	6.47901e-21	1.12686e-19	1
790	IMPDH2	-0.525045	6.56579e-21	1.14051e-19	1
791	RNF121	-0.498893	6.59035e-21	1.14333e-19	1
792	AC015911.8	-0.710063	6.64639e-21	1.15159e-19	1
793	ZC3H12D	-0.880463	7.45312e-21	1.28812e-19	1
794	MYO9A	-0.501661	7.44503e-21	1.28812e-19	1
795	FANCG	-0.650743	7.65555e-21	1.32145e-19	1
796	PAXX	-0.663261	7.69059e-21	1.32583e-19	1
797	LZTS2	-0.72772	7.80026e-21	1.34305e-19	1
798	TSPAN31	-0.425949	7.83851e-21	1.34795e-19	1
799	ZKSCAN3	-0.539575	7.86486e-21	1.3491e-19	1
800	MIR3142HG	-0.960537	7.85523e-21	1.3491e-19	1
801	DBT	-0.486434	7.95201e-21	1.36235e-19	1
802	TRBV19	-0.980644	8.19811e-21	1.40277e-19	1
803	PRR3	-0.622246	8.2658e-21	1.41259e-19	1
804	METTL13	-0.650307	8.32219e-21	1.42046e-19	1
805	PLPP5	-0.785382	8.36654e-21	1.42626e-19	1
806	NR3C2	-0.717158	8.47485e-21	1.44293e-19	1
807	STMN3	-0.867342	8.53492e-21	1.45136e-19	1
808	CCT7	-0.623903	8.60015e-21	1.46064e-19	1
809	ERG28	-0.502215	8.78932e-21	1.49093e-19	1
810	PAFAH2	-0.661984	8.98188e-21	1.52171e-19	1
811	PTCD3	-0.530317	9.06411e-21	1.53375e-19	1
812	H2AFY2	-0.639166	9.11081e-21	1.53976e-19	1
813	ANGEL1	-0.68941	9.17124e-21	1.54807e-19	1
814	AL355916.2	-0.511707	9.19005e-21	1.54934e-19	1
815	PUM1	-0.497693	9.21423e-21	1.55151e-19	1
816	KLF12	-0.781762	9.25136e-21	1.55586e-19	1
817	DDX47	-0.630248	9.52523e-21	1.59996e-19	1
818	LSM11	-0.574667	9.89206e-21	1.65752e-19	1
819	METTL2A	-0.485901	9.8809e-21	1.65752e-19	1
820	NCR3LG1	-0.789135	1.01389e-20	1.69682e-19	1
821	ZKSCAN2	-0.516292	1.02626e-20	1.71335e-19	1
822	SLC41A3	-0.7146	1.02587e-20	1.71335e-19	1
823	TSR1	-0.697536	1.03105e-20	1.71716e-19	1
824	INTS4	-0.366359	1.02981e-20	1.71716e-19	1
825	GVQW3	-0.746978	1.03855e-20	1.72756e-19	1
826	YLPM1	-0.578894	1.04532e-20	1.73672e-19	1
827	ENTPD6	-0.608059	1.06189e-20	1.76212e-19	1
828	ERI3	-0.654926	1.07384e-20	1.77979e-19	1
829	MRM1	-0.686539	1.07992e-20	1.78772e-19	1
830	PFKP	-0.732017	1.08378e-20	1.79195e-19	1
831	PBDC1	-0.500825	1.09131e-20	1.80224e-19	1
832	LONP1	-0.713165	1.11248e-20	1.83498e-19	1
833	PRMT1	-0.572368	1.1323e-20	1.86544e-19	1
834	KLHL20	-0.45866	1.13695e-20	1.87086e-19	1
835	PPP1R13B	-0.830447	1.14904e-20	1.88849e-19	1
836	SCML4	-0.698394	1.1505e-20	1.88864e-19	1
837	EIF3A	-0.584004	1.1684e-20	1.91573e-19	1
838	FAF1	-0.387345	1.17417e-20	1.9229e-19	1
839	ALMS1	-0.394354	1.20487e-20	1.97082e-19	1
840	DPH2	-0.610125	1.22611e-20	2.00318e-19	1
841	NKRF	-0.607745	1.25262e-20	2.04323e-19	1
842	NASP	-0.495491	1.2536e-20	2.04323e-19	1
843	DDX18	-0.707341	1.25555e-20	2.04399e-19	1
844	PDP2	-0.737522	1.30305e-20	2.11881e-19	1
845	HOMEZ	-0.541775	1.3082e-20	2.12467e-19	1
846	POP1	-0.57463	1.31348e-20	2.13073e-19	1
847	ELK4	-0.490608	1.31735e-20	2.13448e-19	1
848	CD6	-0.877806	1.32263e-20	2.14051e-19	1
849	INVS	-0.370242	1.32878e-20	2.14793e-19	1
850	SARM1	-0.881766	1.34255e-20	2.16765e-19	1
851	TSR2	-0.585959	1.34975e-20	2.17672e-19	1
852	HACD3	-0.660802	1.36434e-20	2.19766e-19	1
853	ZNF584	-0.570318	1.37667e-20	2.2129e-19	1
854	RABEP2	-0.743474	1.37702e-20	2.2129e-19	1
855	FUT11	-0.625498	1.38662e-20	2.22572e-19	1
856	MPHOSPH9	-0.507268	1.39169e-20	2.23124e-19	1
857	HIC2	-0.627699	1.4023e-20	2.24564e-19	1
858	RTL10	-0.696373	1.42332e-20	2.27665e-19	1
859	TSPOAP1-AS1	-0.564181	1.43442e-20	2.29174e-19	1
860	ARHGAP35	-0.59639	1.47632e-20	2.35594e-19	1
861	TSEN2	-0.486336	1.48988e-20	2.37482e-19	1
862	ZNF514	-0.697229	1.4917e-20	2.37497e-19	1
863	PPAN	-0.793068	1.56113e-20	2.48263e-19	1
864	CCDC136	-0.88781	1.61712e-20	2.5687e-19	1
865	ZCCHC14	-0.399091	1.62049e-20	2.57108e-19	1
866	EIF2B1	-0.563922	1.62568e-20	2.57633e-19	1
867	FYCO1	-0.748324	1.6452e-20	2.60426e-19	1
868	TEX264	-0.45203	1.64987e-20	2.60865e-19	1
869	ZNF528-AS1	-0.785889	1.67343e-20	2.64286e-19	1
870	ZBTB4	-0.608839	1.68909e-20	2.66221e-19	1
871	CD2	-0.898097	1.68955e-20	2.66221e-19	1
872	C5orf63	-0.709447	1.77128e-20	2.78779e-19	1
873	PRKAB2	-0.510607	1.80307e-20	2.83457e-19	1
874	ZNF568	-0.620456	1.84264e-20	2.89347e-19	1
875	TMEM223	-0.472706	1.86381e-20	2.92337e-19	1
876	PPIE	-0.692518	1.91415e-20	2.9989e-19	1
877	VGLL4	-0.517112	1.93333e-20	3.0255e-19	1
878	WDR92	-0.612258	1.93771e-20	3.02891e-19	1
879	TRAV8-6	-0.884215	1.94561e-20	3.0378e-19	1
880	ZNF585B	-0.584367	1.97251e-20	3.07632e-19	1
881	NAXE	-0.527089	1.9854e-20	3.0929e-19	1
882	POLG2	-0.581257	1.98857e-20	3.09434e-19	1
883	SMARCAL1	-0.61331	2.01271e-20	3.12835e-19	1
884	ZBTB9	-0.710492	2.03221e-20	3.15509e-19	1
885	IMMT	-0.558053	2.06465e-20	3.20184e-19	1
886	AVEN	-0.569839	2.06853e-20	3.20425e-19	1
887	CNTRL	-0.579185	2.13213e-20	3.29744e-19	1
888	BFAR	-0.466835	2.13374e-20	3.29744e-19	1
889	THYN1	-0.53098	2.1359e-20	3.29744e-19	1
890	ZNF75D	-0.409952	2.15494e-20	3.32311e-19	1
891	CLEC2D	-0.633947	2.15999e-20	3.32716e-19	1
892	AC009404.1	-0.580897	2.19634e-20	3.37936e-19	1
893	CD3G	-0.998226	2.20079e-20	3.38242e-19	1
894	EI24	-0.529522	2.27633e-20	3.49153e-19	1
895	TRBJ1-4	-0.924871	2.27686e-20	3.49153e-19	1
896	INTS2	-0.513096	2.32961e-20	3.56843e-19	1
897	WDCP	-0.564922	2.34529e-20	3.58845e-19	1
898	ZNF80	-0.823151	2.35902e-20	3.60297e-19	1
899	MPV17	-0.546983	2.36002e-20	3.60297e-19	1
900	DNAL1	-0.525845	2.38042e-20	3.63007e-19	1
901	PCYOX1	-0.611632	2.38933e-20	3.63962e-19	1
902	BCAS4	-0.851784	2.43242e-20	3.70116e-19	1
903	RBBP7	-0.651251	2.44379e-20	3.71434e-19	1
904	LRRC47	-0.546367	2.45283e-20	3.72397e-19	1
905	COG8	-0.464292	2.48726e-20	3.77207e-19	1
906	SPIN1	-0.537436	2.53828e-20	3.8452e-19	1
907	SMAD3	-0.895385	2.55001e-20	3.85872e-19	1
908	GPA33	-1.02017	2.59593e-20	3.92388e-19	1
909	SNX5	-0.457941	2.60493e-20	3.93316e-19	1
910	FAM24B	-0.710752	2.61471e-20	3.94359e-19	1
911	FBXO25	-0.555275	2.63946e-20	3.97655e-19	1
912	GGT7	-0.755054	2.66913e-20	4.01685e-19	1
913	TCEANC2	-0.431236	2.68225e-20	4.03218e-19	1
914	CYP4V2	-0.694704	2.75034e-20	4.12551e-19	1
915	MKL2	-0.710147	2.74817e-20	4.12551e-19	1
916	SURF6	-0.578916	2.78816e-20	4.17767e-19	1
917	FARS2	-0.399621	2.79806e-20	4.18794e-19	1
918	ENOX2	-0.549099	2.82032e-20	4.21667e-19	1
919	ZSWIM5	-0.816847	2.83753e-20	4.23779e-19	1
920	CCAR1	-0.495978	2.85539e-20	4.25983e-19	1
921	STARD9	-0.967471	2.86793e-20	4.2739e-19	1
922	GOSR2	-0.468291	2.8817e-20	4.28977e-19	1
923	NCL	-0.495199	2.89013e-20	4.29302e-19	1
924	KLHL42	-0.513285	2.88968e-20	4.29302e-19	1
925	UMPS	-0.603836	2.92893e-20	4.34594e-19	1
926	FCMR	-0.688871	2.97141e-20	4.40422e-19	1
927	ANAPC1	-0.521151	3.03362e-20	4.49159e-19	1
928	CHCHD6	-0.684095	3.05537e-20	4.51892e-19	1
929	COX10	-0.587347	3.0857e-20	4.55888e-19	1
930	SDR39U1	-0.695781	3.09625e-20	4.56955e-19	1
931	HGH1	-0.56538	3.10335e-20	4.57512e-19	1
932	C1orf174	-0.529343	3.14264e-20	4.62807e-19	1
933	PRPF3	-0.517924	3.21769e-20	4.73351e-19	1
934	TIMM22	-0.303909	3.31313e-20	4.86871e-19	1
935	SNHG12	-0.678812	3.33649e-20	4.8978e-19	1
936	SYNJ2BP	-0.671266	3.39874e-20	4.98384e-19	1
937	ZHX3	-0.663097	3.41886e-20	5.00801e-19	1
938	ZNF101	-0.51776	3.42682e-20	5.01433e-19	1
939	TMEM42	-0.612224	3.48847e-20	5.09911e-19	1
940	NUP88	-0.564573	3.65453e-20	5.33615e-19	1
941	WDR3	-0.655954	3.67225e-20	5.35635e-19	1
942	ATP1A1-AS1	-0.427537	3.6821e-20	5.365e-19	1
943	RPAP2	-0.571597	3.68714e-20	5.36666e-19	1
944	ALG2	-0.472915	3.72165e-20	5.41116e-19	1
945	IFT43	-0.529812	3.81368e-20	5.53911e-19	1
946	CACTIN	-0.701764	3.84201e-20	5.57436e-19	1
947	ZNF250	-0.335673	3.85265e-20	5.5839e-19	1
948	EIF5B	-0.650024	3.87799e-20	5.6147e-19	1
949	MFSD3	-0.680341	3.99161e-20	5.77312e-19	1
950	SNRPD3	-0.55861	4.1117e-20	5.94056e-19	1
951	TTC27	-0.585937	4.19514e-20	6.05475e-19	1
952	NUP133	-0.473296	4.2037e-20	6.06074e-19	1
953	CD40LG	-0.94903	4.23343e-20	6.09721e-19	1
954	PDSS2	-0.489552	4.25945e-20	6.12826e-19	1
955	MLH1	-0.374252	4.27096e-20	6.13839e-19	1
956	PREPL	-0.64209	4.28842e-20	6.15705e-19	1
957	MCCC1	-0.456114	4.29793e-20	6.16426e-19	1
958	HAPLN3	-0.89443	4.30566e-20	6.16891e-19	1
959	ZNF16	-0.516932	4.33564e-20	6.20539e-19	1
960	STARD7	-0.500376	4.38293e-20	6.26653e-19	1
961	RIOX2	-0.481883	4.39379e-20	6.27554e-19	1
962	ADA	-0.767584	4.45933e-20	6.36254e-19	1
963	ELAVL1	-0.598417	4.47901e-20	6.38398e-19	1
964	CTPS1	-0.552581	4.52521e-20	6.43648e-19	1
965	LEF1	-1.0334	4.52222e-20	6.43648e-19	1
966	AC068152.1	-0.661973	4.5412e-20	6.44588e-19	1
967	LINC02210	-0.769027	4.53653e-20	6.44588e-19	1
968	SATB1	-0.617094	4.57957e-20	6.49364e-19	1
969	BOD1	-0.622417	4.58692e-20	6.49735e-19	1
970	TRBV5-6	-0.823851	4.62127e-20	6.53926e-19	1
971	ATAD3B	-0.695415	4.65999e-20	6.58726e-19	1
972	SLC25A4	-0.663831	4.66542e-20	6.58817e-19	1
973	NTHL1	-0.619157	4.67918e-20	6.60081e-19	1
974	NUDT9	-0.648681	4.70056e-20	6.62417e-19	1
975	PRPF31	-0.676046	4.73937e-20	6.66519e-19	1
976	TMEM102	-0.601406	4.73824e-20	6.66519e-19	1
977	LMO7	-0.746206	4.76201e-20	6.69018e-19	1
978	SLC25A26	-0.458179	4.77924e-20	6.70754e-19	1
979	CAPN10	-0.601874	4.93237e-20	6.91539e-19	1
980	MGAT5	-0.527565	5.01432e-20	7.02312e-19	1
981	YTHDF1	-0.377628	5.02359e-20	7.02893e-19	1
982	ITPR3	-0.998791	5.0785e-20	7.09853e-19	1
983	PREP	-0.612948	5.14187e-20	7.17981e-19	1
984	LEO1	-0.694477	5.20918e-20	7.26094e-19	1
985	PBX4	-0.794805	5.21054e-20	7.26094e-19	1
986	CD27	-0.880298	5.23135e-20	7.28255e-19	1
987	CSTF2	-0.551226	5.26571e-20	7.32296e-19	1
988	MED10	-0.507061	5.3105e-20	7.37779e-19	1
989	ZNF7	-0.435833	5.31665e-20	7.37887e-19	1
990	SLC39A14	-0.746736	5.35339e-20	7.42236e-19	1
991	NAA25	-0.504178	5.37757e-20	7.44837e-19	1
992	RASA3	-0.701674	5.40712e-20	7.48175e-19	1
993	TRBV5-1	-0.962692	5.60731e-20	7.75095e-19	1
994	FTO	-0.580349	5.62161e-20	7.7629e-19	1
995	C16orf58	-0.632598	5.77388e-20	7.95718e-19	1
996	ARHGEF18	-0.609971	5.76937e-20	7.95718e-19	1
997	SLC35F2	-0.764682	5.81225e-20	8.00203e-19	1
998	ANKEF1	-0.773043	5.90346e-20	8.11948e-19	1
999	TMC6	-0.70829	5.93933e-20	8.16064e-19	1
1000	ARFRP1	-0.479285	6.00999e-20	8.24947e-19	1
1001	USP24	-0.437175	6.02429e-20	8.26085e-19	1
1002	CLCC1	-0.395887	6.07322e-20	8.31136e-19	1
1003	POP5	-0.483542	6.06838e-20	8.31136e-19	1
1004	KDELC2	-0.789014	6.20491e-20	8.48313e-19	1
1005	ORAOV1	-0.567506	6.24066e-20	8.52352e-19	1
1006	ABCD4	-0.640469	6.36679e-20	8.67854e-19	1
1007	HNRNPH1	-0.723761	6.36189e-20	8.67854e-19	1
1008	MAGEE1	-0.702043	6.49135e-20	8.83955e-19	1
1009	DDX54	-0.584217	6.52423e-20	8.87553e-19	1
1010	ZADH2	-0.450431	6.55653e-20	8.91066e-19	1
1011	ZNF320	-0.726724	6.81299e-20	9.25004e-19	1
1012	CEP72	-0.650707	6.8375e-20	9.27417e-19	1
1013	ACTR8	-0.394429	6.84753e-20	9.2786e-19	1
1014	TBRG1	-0.424322	6.89956e-20	9.32872e-19	1
1015	TMEM147-AS1	-0.778923	6.89338e-20	9.32872e-19	1
1016	NECAP2	-0.408707	6.90489e-20	9.32872e-19	1
1017	PPM1K	-0.662174	6.9991e-20	9.44672e-19	1
1018	EHMT2	-0.693308	7.03362e-20	9.484e-19	1
1019	DNAJC9	-0.511926	7.0967e-20	9.55967e-19	1
1020	NOL8	-0.624823	7.1521e-20	9.62486e-19	1
1021	GOT2	-0.711315	7.33023e-20	9.85493e-19	1
1022	TRMT61B	-0.486159	7.3503e-20	9.87225e-19	1
1023	IFT27	-0.7017	7.39147e-20	9.91786e-19	1
1024	AEN	-0.458755	7.45517e-20	9.98382e-19	1
1025	MRPL46	-0.462437	7.45402e-20	9.98382e-19	1
1026	LRBA	-0.424209	7.52441e-20	1.00667e-18	1
1027	WDR61	-0.471452	7.62711e-20	1.01942e-18	1
1028	C10orf143	-0.789168	7.7582e-20	1.03593e-18	1
1029	RTL6	-0.720426	7.90071e-20	1.05394e-18	1
1030	FTSJ3	-0.686647	7.98522e-20	1.06315e-18	1
1031	TIMM21	-0.573716	7.98215e-20	1.06315e-18	1
1032	MRPL43	-0.459753	8.02031e-20	1.06575e-18	1
1033	SLC37A4	-0.699047	8.01479e-20	1.06575e-18	1
1034	AMER1	-0.724697	8.22104e-20	1.09137e-18	1
1035	MAPK9	-0.445433	8.25557e-20	1.0949e-18	1
1036	TRAPPC6A	-0.646639	8.26858e-20	1.09557e-18	1
1037	ZFP3	-0.827218	8.27801e-20	1.09576e-18	1
1038	URB1	-0.740669	8.78119e-20	1.16125e-18	1
1039	2006-09-01	-0.671325	8.84721e-20	1.16885e-18	1
1040	LINC00205	-0.486936	8.90438e-20	1.17528e-18	1
1041	ASXL1	-0.643944	8.93283e-20	1.1779e-18	1
1042	ZNF689	-0.508354	9.07096e-20	1.19497e-18	1
1043	ALDH3A2	-0.455117	9.09857e-20	1.19746e-18	1
1044	SHQ1	-0.527831	9.23326e-20	1.21402e-18	1
1045	PSMG4	-0.529374	9.26213e-20	1.21665e-18	1
1046	CASP6	-0.484294	9.37277e-20	1.23001e-18	1
1047	EPHX2	-0.920556	9.45887e-20	1.23949e-18	1
1048	NSMCE3	-0.612201	9.46307e-20	1.23949e-18	1
1049	RRP9	-0.672433	9.55722e-20	1.25063e-18	1
1050	IFT46	-0.400984	9.71057e-20	1.26949e-18	1
1051	ZFP62	-0.729739	9.88976e-20	1.29169e-18	1
1052	SLC35B2	-0.560522	9.99257e-20	1.30264e-18	1
1053	CKAP5	-0.612465	9.98464e-20	1.30264e-18	1
1054	AMOT	-0.775791	1.00775e-19	1.31247e-18	1
1055	ZXDA	-0.555362	1.00991e-19	1.31403e-18	1
1056	TTC13	-0.487062	1.0336e-19	1.34359e-18	1
1057	ZNF850	-0.382135	1.04669e-19	1.35931e-18	1
1058	KDM4C	-0.373442	1.0574e-19	1.37193e-18	1
1059	NOP9	-0.659018	1.05924e-19	1.37301e-18	1
1060	ITGB7	-0.892613	1.07269e-19	1.38914e-18	1
1061	GSS	-0.566361	1.07789e-19	1.39456e-18	1
1062	WDR70	-0.46212	1.08788e-19	1.40616e-18	1
1063	SP4	-0.48218	1.09613e-19	1.41549e-18	1
1064	POLD1	-0.638416	1.10792e-19	1.42938e-18	1
1065	CXXC1	-0.571177	1.15591e-19	1.48989e-18	1
1066	TACO1	-0.513409	1.15866e-19	1.49203e-18	1
1067	TIMM29	-0.458445	1.17052e-19	1.50589e-18	1
1068	ERVK13-1	-0.398488	1.18015e-19	1.51686e-18	1
1069	PPP5C	-0.750327	1.18855e-19	1.52623e-18	1
1070	SNRPA1	-0.697865	1.2049e-19	1.54578e-18	1
1071	RIMKLB	-0.651366	1.21332e-19	1.55513e-18	1
1072	PIP4K2B	-0.537914	1.22633e-19	1.57034e-18	1
1073	ZNF827	-0.96165	1.23983e-19	1.58615e-18	1
1074	HMCES	-0.657023	1.25546e-19	1.60466e-18	1
1075	HIRIP3	-0.544867	1.25809e-19	1.60652e-18	1
1076	GIMAP6	-0.57995	1.25983e-19	1.60725e-18	1
1077	ANKLE2	-0.423676	1.28891e-19	1.64282e-18	1
1078	ZNF607	-0.735151	1.3244e-19	1.68649e-18	1
1079	PTPDC1	-0.571317	1.33281e-19	1.69563e-18	1
1080	WDR5	-0.548488	1.36384e-19	1.73351e-18	1
1081	SPIN3	-0.63748	1.377e-19	1.74861e-18	1
1082	ELP5	-0.522285	1.40508e-19	1.78262e-18	1
1083	PMS2P3	-0.441253	1.40706e-19	1.78349e-18	1
1084	GTF3C5	-0.532773	1.41663e-19	1.79397e-18	1
1085	SCAND2P	-0.464926	1.43457e-19	1.81501e-18	1
1086	ALDH1B1	-0.721413	1.44051e-19	1.82085e-18	1
1087	MRI1	-0.725379	1.45477e-19	1.83718e-18	1
1088	GPATCH8	-0.527332	1.45659e-19	1.83779e-18	1
1089	ZNF473	-0.443201	1.45964e-19	1.83995e-18	1
1090	TSHZ1	-0.57804	1.46546e-19	1.8456e-18	1
1091	NOP16	-0.676692	1.5234e-19	1.9168e-18	1
1092	TARBP1	-0.669475	1.53768e-19	1.933e-18	1
1093	LRRC8C-DT	-0.565816	1.56597e-19	1.96677e-18	1
1094	OGG1	-0.539891	1.5711e-19	1.96961e-18	1
1095	MIGA2	-0.536574	1.57079e-19	1.96961e-18	1
1096	ZNF134	-0.494676	1.57461e-19	1.97221e-18	1
1097	B3GAT3	-0.500569	1.58208e-19	1.97977e-18	1
1098	IL27RA	-0.702099	1.58725e-19	1.98443e-18	1
1099	BTN3A3	-0.788683	1.59848e-19	1.99665e-18	1
1100	C1orf131	-0.490287	1.60042e-19	1.99726e-18	1
1101	DAZAP1	-0.624026	1.60446e-19	2.00049e-18	1
1102	PLEKHA1	-0.768506	1.61097e-19	2.00677e-18	1
1103	METAP1	-0.584685	1.61316e-19	2.00768e-18	1
1104	ZNF30	-0.773425	1.62194e-19	2.01678e-18	1
1105	ZNF461	-0.59886	1.62522e-19	2.01904e-18	1
1106	CTBP1-AS2	-0.634783	1.63096e-19	2.02433e-18	1
1107	ATPAF1	-0.52553	1.64788e-19	2.04349e-18	1
1108	AF131215.5	-0.637463	1.6579e-19	2.05406e-18	1
1109	AC037459.2	-0.530363	1.66045e-19	2.05536e-18	1
1110	TRAV12-2	-1.02564	1.67666e-19	2.07357e-18	1
1111	ZNF573	-0.553725	1.68976e-19	2.08789e-18	1
1112	HDHD3	-0.679283	1.72801e-19	2.13323e-18	1
1113	NLE1	-0.642416	1.73899e-19	2.14486e-18	1
1114	SLC25A42	-0.697462	1.74425e-19	2.14941e-18	1
1115	GTPBP4	-0.614193	1.74792e-19	2.15201e-18	1
1116	ZCCHC11	-0.559458	1.79741e-19	2.21096e-18	1
1117	ZFP69	-0.477149	1.80997e-19	2.22441e-18	1
1118	RIC8B	-0.56758	1.83193e-19	2.24863e-18	1
1119	FITM2	-0.706562	1.83295e-19	2.24863e-18	1
1120	ZBTB14	-0.674648	1.83629e-19	2.25073e-18	1
1121	UBE2I	-0.478114	1.85619e-19	2.27309e-18	1
1122	ZSCAN32	-0.35569	1.87468e-19	2.29369e-18	1
1123	DNAJC2	-0.451291	1.88515e-19	2.30444e-18	1
1124	KLRK1	-1.0739	1.89066e-19	2.30912e-18	1
1125	RRS1	-0.618988	1.9227e-19	2.34618e-18	1
1126	COG4	-0.417577	1.96314e-19	2.3934e-18	1
1127	DOCK3	-0.637729	1.98704e-19	2.41823e-18	1
1128	RPL36A	-0.615319	1.98631e-19	2.41823e-18	1
1129	ZNF212	-0.569047	2.00926e-19	2.44271e-18	1
1130	PDIA3P1	-0.561472	2.0107e-19	2.44271e-18	1
1131	PHLDB3	-0.717775	2.0759e-19	2.51968e-18	1
1132	LRRC45	-0.64947	2.10376e-19	2.55126e-18	1
1133	RARG	-0.748253	2.11613e-19	2.56399e-18	1
1134	GFM1	-0.412673	2.11842e-19	2.5645e-18	1
1135	TEF	-0.770333	2.14848e-19	2.5986e-18	1
1136	NUCKS1	-0.638744	2.19247e-19	2.64947e-18	1
1137	MCPH1	-0.484541	2.23403e-19	2.69733e-18	1
1138	COG7	-0.588823	2.24439e-19	2.70561e-18	1
1139	PRDM11	-0.839355	2.24483e-19	2.70561e-18	1
1140	BBS2	-0.697262	2.32169e-19	2.79579e-18	1
1141	ERCC4	-0.440125	2.35076e-19	2.82832e-18	1
1142	AC046185.3	-0.361567	2.36178e-19	2.83909e-18	1
1143	JRK	-0.714954	2.37234e-19	2.8493e-18	1
1144	NOL6	-0.696163	2.38722e-19	2.86466e-18	1
1145	TTLL1	-0.657169	2.44195e-19	2.92778e-18	1
1146	TASP1	-0.496647	2.48375e-19	2.97531e-18	1
1147	IDH3A	-0.4936	2.49331e-19	2.98415e-18	1
1148	ZNF317	-0.423902	2.4992e-19	2.9886e-18	1
1149	THEM4	-0.925033	2.51934e-19	3.01007e-18	1
1150	RNMT	-0.641502	2.57635e-19	3.0755e-18	1
1151	SUPT16H	-0.565297	2.62646e-19	3.13261e-18	1
1152	ACVR2B	-0.72588	2.63656e-19	3.14192e-18	1
1153	MTRR	-0.604757	2.6531e-19	3.15616e-18	1
1154	RRN3	-0.677193	2.65292e-19	3.15616e-18	1
1155	MTX3	-0.739544	2.68241e-19	3.18826e-18	1
1156	BCAT2	-0.627711	2.71942e-19	3.22823e-18	1
1157	EEF2KMT	-0.601528	2.72073e-19	3.22823e-18	1
1158	CAPS	-0.690276	2.74296e-19	3.2518e-18	1
1159	ULK3	-0.519659	2.75766e-19	3.2664e-18	1
1160	NUP188	-0.71594	2.78425e-19	3.29506e-18	1
1161	RBBP9	-0.51737	2.87101e-19	3.39481e-18	1
1162	MIEF1	-0.472612	2.90292e-19	3.42959e-18	1
1163	MRPS26	-0.55093	2.91217e-19	3.43756e-18	1
1164	PAXIP1	-0.413353	2.91676e-19	3.44003e-18	1
1165	ILVBL	-0.679074	2.93159e-19	3.45454e-18	1
1166	EFL1	-0.575332	2.94595e-19	3.4685e-18	1
1167	DDX27	-0.62477	2.96997e-19	3.49205e-18	1
1168	GRWD1	-0.733884	2.97104e-19	3.49205e-18	1
1169	ARL10	-0.94711	2.99558e-19	3.51789e-18	1
1170	JMJD4	-0.377126	3.07077e-19	3.60311e-18	1
1171	CIPC	-0.433427	3.10765e-19	3.64327e-18	1
1172	TMED4	-0.379593	3.20635e-19	3.75578e-18	1
1173	CROT	-0.663798	3.3227e-19	3.88875e-18	1
1174	TRNAU1AP	-0.370335	3.33716e-19	3.90234e-18	1
1175	CIAPIN1	-0.491171	3.45217e-19	4.0334e-18	1
1176	CRELD1	-0.830063	3.47054e-19	4.05142e-18	1
1177	YARS2	-0.442876	3.50659e-19	4.09002e-18	1
1178	TRAV3	-0.884822	3.53243e-19	4.11668e-18	1
1179	STK39	-0.73969	3.55842e-19	4.14344e-18	1
1180	RPRD2	-0.392662	3.57849e-19	4.16329e-18	1
1181	EIPR1	-0.404857	3.5957e-19	4.17978e-18	1
1182	DCAKD	-0.59817	3.65072e-19	4.24014e-18	1
1183	TIGIT	-0.981875	3.69731e-19	4.29063e-18	1
1184	TMEM218	-0.407853	3.71262e-19	4.30476e-18	1
1185	TGFBRAP1	-0.577989	3.73045e-19	4.32179e-18	1
1186	ANXA2R	-0.698755	3.74012e-19	4.32933e-18	1
1187	USP40	-0.521428	3.74787e-19	4.33466e-18	1
1188	PATJ	-0.58866	3.84169e-19	4.43943e-18	1
1189	RTN4IP1	-0.550924	3.93754e-19	4.54637e-18	1
1190	MRM3	-0.542349	3.96452e-19	4.57368e-18	1
1191	EIF2AK3	-0.544759	4.00407e-19	4.61543e-18	1
1192	ZNF286A	-0.577325	4.01133e-19	4.61992e-18	1
1193	OXNAD1	-0.560904	4.02612e-19	4.63307e-18	1
1194	MRPS18B	-0.659461	4.07079e-19	4.68056e-18	1
1195	ABHD14A	-0.717918	4.08159e-19	4.68905e-18	1
1196	COQ9	-0.444569	4.09612e-19	4.70181e-18	1
1197	LIMA1	-0.820738	4.12992e-19	4.73666e-18	1
1198	APOL3	-0.661683	4.17323e-19	4.78233e-18	1
1199	RFC1	-0.5397	4.19829e-19	4.80705e-18	1
1200	TOMM40	-0.613435	4.24163e-19	4.85263e-18	1
1201	ALKBH3	-0.456311	4.31956e-19	4.93767e-18	1
1202	ANKMY1	-0.673799	4.35752e-19	4.97692e-18	1
1203	CCDC115	-0.496486	4.36978e-19	4.98678e-18	1
1204	NR2C1	-0.665221	4.37343e-19	4.9868e-18	1
1205	PA2G4P4	-0.575775	4.37715e-19	4.9869e-18	1
1206	CLUHP3	-1.04831	4.43542e-19	5.0491e-18	1
1207	COX18	-0.439536	4.46668e-19	5.08048e-18	1
1208	ELP3	-0.651271	4.49718e-19	5.11094e-18	1
1209	TARDBP	-0.520034	4.60801e-19	5.23257e-18	1
1210	AHCYL2	-0.504835	4.6627e-19	5.2903e-18	1
1211	FBXO32	-0.774952	4.71638e-19	5.34679e-18	1
1212	THAP4	-0.484057	4.7397e-19	5.3688e-18	1
1213	ZXDB	-0.694846	4.79934e-19	5.43187e-18	1
1214	LINC00861	-1.06657	4.93974e-19	5.58618e-18	1
1215	SCRN2	-0.719905	4.99095e-19	5.63635e-18	1
1216	ZSCAN29	-0.518637	4.99232e-19	5.63635e-18	1
1217	NDUFA9	-0.35965	5.02602e-19	5.66975e-18	1
1218	RBM17	-0.499789	5.12173e-19	5.77298e-18	1
1219	MAN1B1	-0.577728	5.18299e-19	5.83724e-18	1
1220	LETM1	-0.705537	5.25962e-19	5.91869e-18	1
1221	RAD1	-0.511235	5.30906e-19	5.96944e-18	1
1222	ZNF606	-0.459313	5.32998e-19	5.98806e-18	1
1223	WDR46	-0.485017	5.37579e-19	6.03459e-18	1
1224	RTTN	-0.410665	5.39437e-19	6.0505e-18	1
1225	ARHGEF19	-0.69898	5.44364e-19	6.10079e-18	1
1226	QTRT1	-0.714221	5.45358e-19	6.10694e-18	1
1227	MRS2	-0.554138	5.48393e-19	6.13593e-18	1
1228	PROSER1	-0.465748	5.52085e-19	6.17222e-18	1
1229	MYH3	-0.711908	5.52599e-19	6.17294e-18	1
1230	RFC5	-0.299473	5.60213e-19	6.25291e-18	1
1231	DDX42	-0.466602	5.6096e-19	6.25617e-18	1
1232	BPHL	-0.596011	5.69512e-19	6.34639e-18	1
1233	NDRG2	-0.720585	5.77453e-19	6.42966e-18	1
1234	TARBP2	-0.587596	5.77931e-19	6.42978e-18	1
1235	ANKRD40	-0.524043	5.78774e-19	6.43394e-18	1
1236	KLHL22	-0.490252	5.92098e-19	6.57674e-18	1
1237	UST	-0.717416	5.93934e-19	6.5918e-18	1
1238	ADCK2	-0.596415	5.99329e-19	6.64631e-18	1
1239	INPP5F	-0.427842	6.10687e-19	6.7668e-18	1
1240	LLGL2	-0.932493	6.12197e-19	6.77624e-18	1
1241	EIF2B3	-0.495085	6.12525e-19	6.77624e-18	1
1242	SLC25A30	-0.455164	6.16083e-19	6.81012e-18	1
1243	ACADSB	-0.66306	6.16614e-19	6.81051e-18	1
1244	SENP3	-0.52056	6.252e-19	6.8998e-18	1
1245	NFS1	-0.384137	6.36459e-19	7.01841e-18	1
1246	FAM136A	-0.637938	6.3802e-19	7.02505e-18	1
1247	TGIF2	-0.579111	6.38083e-19	7.02505e-18	1
1248	GIMAP1	-0.644129	6.44488e-19	7.08989e-18	1
1249	GCSAM	-0.877543	6.54318e-19	7.19226e-18	1
1250	LINC00649	-1.15175	6.62046e-19	7.27139e-18	1
1251	TRMT61A	-0.611885	6.7693e-19	7.42893e-18	1
1252	ENOSF1	-0.814591	6.81146e-19	7.46923e-18	1
1253	MALINC1	-0.762737	6.84934e-19	7.50083e-18	1
1254	IL7R	-0.987248	6.8512e-19	7.50083e-18	1
1255	SPON1	-0.614537	6.8727e-19	7.51839e-18	1
1256	USP28	-0.783756	7.02502e-19	7.6789e-18	1
1257	TRBV6-6	-0.871396	7.07541e-19	7.72783e-18	1
1258	ZNF691	-0.528561	7.10838e-19	7.75768e-18	1
1259	COL6A2	-1.22133	7.14101e-19	7.7871e-18	1
1260	TMEM25	-0.810131	7.17098e-19	7.81358e-18	1
1261	AC004890.2	-0.915837	7.2353e-19	7.87742e-18	1
1262	SH2D3A	-0.761293	7.38765e-19	8.03693e-18	1
1263	NONO	-0.343179	7.43733e-19	8.08456e-18	1
1264	UTP14A	-0.62447	7.46619e-19	8.10952e-18	1
1265	TRAPPC2L	-0.491147	7.5958e-19	8.24379e-18	1
1266	SP140L	-0.642482	7.6614e-19	8.30842e-18	1
1267	MRPL20	-0.486483	7.72331e-19	8.36895e-18	1
1268	WARS2	-0.451283	7.73569e-19	8.37576e-18	1
1269	ERMARD	-0.458932	7.85535e-19	8.49863e-18	1
1270	FAM78A	-0.632887	8.00668e-19	8.65553e-18	1
1271	TJP3	-1.03595	8.09094e-19	8.73974e-18	1
1272	CCDC65	-0.772071	8.12948e-19	8.77447e-18	1
1273	LSR	-0.663352	8.19415e-19	8.83734e-18	1
1274	SEC31A	-0.49479	8.24965e-19	8.88325e-18	1
1275	ZNF77	-0.513489	8.24411e-19	8.88325e-18	1
1276	ACKR3	-0.718053	8.25718e-19	8.88439e-18	1
1277	APBA2	-0.96908	8.38195e-19	9.01158e-18	1
1278	AC064807.1	-0.69353	8.49743e-19	9.1286e-18	1
1279	ACAD8	-0.479754	8.56216e-19	9.19095e-18	1
1280	C17orf67	-0.566839	8.58045e-19	9.20338e-18	1
1281	WDR73	-0.368124	8.60574e-19	9.22331e-18	1
1282	NDUFB9	-0.362771	8.64718e-19	9.2605e-18	1
1283	USP5	-0.706814	8.67211e-19	9.27997e-18	1
1284	DCP1B	-0.653297	8.75506e-19	9.36144e-18	1
1285	ARPC5L	-0.599496	8.76524e-19	9.36503e-18	1
1286	ZNF621	-0.67303	8.79403e-19	9.3885e-18	1
1287	AL450992.2	-0.972438	8.96034e-19	9.55863e-18	1
1288	THEM6	-0.626694	8.98144e-19	9.5737e-18	1
1289	SFSWAP	-0.417667	9.04686e-19	9.63596e-18	1
1290	MACF1	-0.48043	9.08156e-19	9.66543e-18	1
1291	TTC5	-0.354272	9.26363e-19	9.85157e-18	1
1292	ZNF70	-0.689638	9.33716e-19	9.92209e-18	1
1293	CHD3	-0.62868	9.4418e-19	1.00255e-17	1
1294	SPATA5	-0.424914	9.45112e-19	1.00277e-17	1
1295	EOGT	-0.462886	9.67982e-19	1.02624e-17	1
1296	EDRF1	-0.352721	9.78738e-19	1.03684e-17	1
1297	PIGM	-0.517779	9.8224e-19	1.03975e-17	1
1298	DNAAF2	-0.44865	9.84308e-19	1.04114e-17	1
1299	NOP58	-0.783145	9.86747e-19	1.04292e-17	1
1300	MRPS14	-0.538445	9.99355e-19	1.05543e-17	1
1301	ZNF121	-0.517675	1.00579e-18	1.06141e-17	1
1302	AC073111.5	-0.641669	1.01028e-18	1.06533e-17	1
1303	CDR2	-0.707174	1.01408e-18	1.06852e-17	1
1304	RBMX	-0.55342	1.01831e-18	1.07215e-17	1
1305	ADNP	-0.341161	1.02029e-18	1.07341e-17	1
1306	AC008555.2	-0.921845	1.02352e-18	1.07564e-17	1
1307	KLHL11	-0.342717	1.02397e-18	1.07564e-17	1
1308	AL157935.2	-0.908734	1.02799e-18	1.07904e-17	1
1309	DDX10	-0.533886	1.02928e-18	1.07957e-17	1
1310	RRM1	-0.632899	1.03148e-18	1.08104e-17	1
1311	ANKRD39	-0.444189	1.03818e-18	1.08724e-17	1
1312	LIX1L	-0.510052	1.04834e-18	1.09705e-17	1
1313	B3GLCT	-0.603889	1.06851e-18	1.1173e-17	1
1314	DUSP7	-0.514394	1.09265e-18	1.14167e-17	1
1315	CLUAP1	-0.670731	1.09808e-18	1.14648e-17	1
1316	TRABD2A	-0.907327	1.09893e-18	1.14649e-17	1
1317	SEH1L	-0.494009	1.11692e-18	1.16437e-17	1
1318	TXLNG	-0.657205	1.17916e-18	1.22833e-17	1
1319	GVINP1	-0.510473	1.19225e-18	1.24102e-17	1
1320	MORN3	-0.791273	1.19542e-18	1.24338e-17	1
1321	ATMIN	-0.467654	1.23532e-18	1.28391e-17	1
1322	CROCC	-0.867938	1.24581e-18	1.29384e-17	1
1323	SLC9A7	-0.592107	1.25555e-18	1.30297e-17	1
1324	PEX11A	-0.732191	1.29e-18	1.33771e-17	1
1325	DGKA	-0.707153	1.29355e-18	1.34037e-17	1
1326	SLC35A3	-0.399811	1.29673e-18	1.34266e-17	1
1327	TBL2	-0.466362	1.30241e-18	1.34724e-17	1
1328	TTF2	-0.627221	1.30311e-18	1.34724e-17	1
1329	CRYZL1	-0.489279	1.32197e-18	1.36571e-17	1
1330	TPP2	-0.508642	1.32548e-18	1.36831e-17	1
1331	SYNRG	-0.522517	1.32963e-18	1.37155e-17	1
1332	PPHLN1	-0.456432	1.33495e-18	1.37601e-17	1
1333	LINC01237	-0.838382	1.33761e-18	1.37771e-17	1
1334	ZCCHC4	-0.490969	1.36404e-18	1.40389e-17	1
1335	RBM4	-0.364304	1.37232e-18	1.41135e-17	1
1336	NOC2L	-0.556179	1.37842e-18	1.41657e-17	1
1337	KLHDC4	-0.860958	1.40501e-18	1.44282e-17	1
1338	PRPF38A	-0.457478	1.41187e-18	1.44878e-17	1
1339	AIP	-0.368217	1.42993e-18	1.46621e-17	1
1340	ADARB1	-0.851773	1.44241e-18	1.4779e-17	1
1341	CRYGS	-0.549596	1.44963e-18	1.4842e-17	1
1342	TSPYL1	-0.442382	1.45899e-18	1.49134e-17	1
1343	EXOC4	-0.367025	1.46095e-18	1.49134e-17	1
1344	EPHA4	-0.891552	1.46016e-18	1.49134e-17	1
1345	STPG1	-0.520201	1.4605e-18	1.49134e-17	1
1346	CFAP44	-0.715754	1.4667e-18	1.4961e-17	1
1347	VSIG1	-0.890319	1.47928e-18	1.50781e-17	1
1348	C9orf85	-0.37453	1.48406e-18	1.51156e-17	1
1349	PLEKHB1	-0.667547	1.48835e-18	1.51481e-17	1
1350	ZNF517	-0.600005	1.4981e-18	1.5236e-17	1
1351	OSBP	-0.47065	1.51288e-18	1.53749e-17	1
1352	POFUT1	-0.58229	1.51811e-18	1.54168e-17	1
1353	LRRC14	-0.657107	1.52738e-18	1.54994e-17	1
1354	SPTAN1	-0.803914	1.53223e-18	1.55257e-17	1
1355	DYRK4	-0.575826	1.5314e-18	1.55257e-17	1
1356	SRP68	-0.539911	1.5391e-18	1.55839e-17	1
1357	INPP5B	-0.481437	1.54482e-18	1.56302e-17	1
1358	LONP2	-0.338556	1.57535e-18	1.59274e-17	1
1359	TMEM161B-AS1	-0.494856	1.57965e-18	1.59591e-17	1
1360	GOLGA7B	-1.018	1.58876e-18	1.60393e-17	1
1361	E2F5	-0.590772	1.60067e-18	1.61477e-17	1
1362	FAN1	-0.446326	1.61218e-18	1.62519e-17	1
1363	LINC01801	-0.912224	1.61337e-18	1.6252e-17	1
1364	TULP3	-0.604897	1.62777e-18	1.6373e-17	1
1365	CALM1	-0.478188	1.62766e-18	1.6373e-17	1
1366	C12orf66	-0.565135	1.67345e-18	1.68127e-17	1
1367	AXIN2	-1.06811	1.67392e-18	1.68127e-17	1
1368	NOP14-AS1	-0.556721	1.68014e-18	1.68627e-17	1
1369	TP53BP1	-0.522746	1.68592e-18	1.69084e-17	1
1370	NOA1	-0.462048	1.69511e-18	1.69882e-17	1
1371	P3H4	-0.734789	1.70822e-18	1.71071e-17	1
1372	VPS33A	-0.398615	1.71031e-18	1.71155e-17	1
1373	ZBTB11-AS1	-0.313281	1.7206e-18	1.7206e-17	1
1374	SEC23IP	-0.435361	1.72399e-18	1.72274e-17	1
1375	PSTK	-0.411607	1.72972e-18	1.7272e-17	1
1376	PPP1R3E	-0.765087	1.73852e-18	1.73473e-17	1
1377	TRAF3IP1	-0.617929	1.79443e-18	1.78922e-17	1
1378	KRTCAP2	-0.695018	1.82218e-18	1.81557e-17	1
1379	XPO4	-0.511786	1.83818e-18	1.83019e-17	1
1380	PLCD1	-0.610078	1.90352e-18	1.89387e-17	1
1381	CENPJ	-0.612749	1.91247e-18	1.9014e-17	1
1382	COA4	-0.548227	1.92504e-18	1.91125e-17	1
1383	SNRNP40	-0.468767	1.92516e-18	1.91125e-17	1
1384	CXCR6	-0.702712	1.95267e-18	1.93716e-17	1
1385	SNTA1	-0.701733	2.02434e-18	2.00682e-17	1
1386	RBM6	-0.576	2.02641e-18	2.00741e-17	1
1387	LINC01128	-0.458289	2.07153e-18	2.04916e-17	1
1388	ABI2	-0.580014	2.07107e-18	2.04916e-17	1
1389	DLST	-0.421194	2.07387e-18	2.05e-17	1
1390	HSPA14.1	-0.293132	2.12833e-18	2.10232e-17	1
1391	CHST10	-0.753494	2.13024e-18	2.10269e-17	1
1392	ZFP90	-0.570823	2.16744e-18	2.13788e-17	1
1393	NUPL2	-0.469927	2.2027e-18	2.1711e-17	1
1394	ZNF256	-0.644811	2.20542e-18	2.17222e-17	1
1395	ILKAP	-0.544438	2.20936e-18	2.17454e-17	1
1396	FANCF	-0.714753	2.22897e-18	2.19227e-17	1
1397	DOLPP1	-0.530599	2.2552e-18	2.21648e-17	1
1398	FAM83G	-0.830059	2.26241e-18	2.22198e-17	1
1399	IVD	-0.674707	2.37882e-18	2.33131e-17	1
1400	ZBTB43	-0.299102	2.37803e-18	2.33131e-17	1
1401	MTPAP	-0.3406	2.37684e-18	2.33131e-17	1
1402	ZNF304	-0.584716	2.38906e-18	2.33967e-17	1
1403	SDR42E1	-0.707126	2.40119e-18	2.34988e-17	1
1404	GATD1	-0.572975	2.44996e-18	2.3959e-17	1
1405	SPEF2	-0.659844	2.47094e-18	2.4147e-17	1
1406	ZNF793	-0.792998	2.51101e-18	2.45211e-17	1
1407	AC012360.3	-0.689723	2.52605e-18	2.46505e-17	1
1408	APEH	-0.445745	2.54382e-18	2.48064e-17	1
1409	PALB2	-0.523665	2.56848e-18	2.5029e-17	1
1410	VPS11	-0.475953	2.57239e-18	2.50493e-17	1
1411	NCAPH2	-0.493087	2.57426e-18	2.50498e-17	1
1412	ATP6V0E2-AS1	-0.647081	2.59793e-18	2.52623e-17	1
1413	LANCL1	-0.58582	2.60022e-18	2.52666e-17	1
1414	ATP9B	-0.324781	2.62733e-18	2.5512e-17	1
1415	CLK2	-0.463631	2.63521e-18	2.55625e-17	1
1416	ENO2	-0.718031	2.63625e-18	2.55625e-17	1
1417	IL24	-0.761184	2.64578e-18	2.56368e-17	1
1418	SLC25A12	-0.396613	2.64811e-18	2.56413e-17	1
1419	LINC01550	-0.737074	2.69595e-18	2.60861e-17	1
1420	ERMP1	-0.388572	2.75355e-18	2.66247e-17	1
1421	ZNF767P	-0.643051	2.82683e-18	2.73141e-17	1
1422	TRBV23-1	-1.04849	2.84182e-18	2.74397e-17	1
1423	AC073857.1	-0.615823	2.91236e-18	2.8101e-17	1
1424	ZNRD1ASP	-0.618537	2.93857e-18	2.8334e-17	1
1425	PRKRA	-0.436669	2.9825e-18	2.87374e-17	1
1426	IFT140	-0.723516	2.99518e-18	2.88393e-17	1
1427	MPHOSPH10	-0.81023	3.05797e-18	2.94233e-17	1
1428	PUM3	-0.67352	3.1232e-18	3.00299e-17	1
1429	FAHD2B	-0.695606	3.17135e-18	3.04522e-17	1
1430	POLR3H	-0.646183	3.17155e-18	3.04522e-17	1
1431	ZNF45	-0.370463	3.17501e-18	3.04641e-17	1
1432	SPDL1	-0.740117	3.18881e-18	3.05752e-17	1
1433	THUMPD3	-0.487889	3.20217e-18	3.06819e-17	1
1434	SNPH	-0.898028	3.21292e-18	3.07634e-17	1
1435	TRBV27	-1.07161	3.22051e-18	3.08147e-17	1
1436	PGRMC2	-0.538987	3.23868e-18	3.0947e-17	1
1437	TMEM30B	-0.790888	3.23885e-18	3.0947e-17	1
1438	CYP2U1	-0.619642	3.27214e-18	3.12434e-17	1
1439	ZNF529	-0.583002	3.27652e-18	3.12635e-17	1
1440	YARS	-0.580512	3.28159e-18	3.12902e-17	1
1441	POLG	-0.557848	3.28821e-18	3.13315e-17	1
1442	RBM48	-0.406147	3.33292e-18	3.17355e-17	1
1443	WRNIP1	-0.370336	3.34682e-18	3.18457e-17	1
1444	DANCR	-0.507312	3.36024e-18	3.19513e-17	1
1445	HSD17B8	-0.767815	3.47453e-18	3.30152e-17	1
1446	FAM171A1	-0.817765	3.51323e-18	3.33599e-17	1
1447	STT3A	-0.557633	3.53926e-18	3.35839e-17	1
1448	ESYT1	-0.781372	3.56247e-18	3.37807e-17	1
1449	GOT1	-0.688429	3.59447e-18	3.40607e-17	1
1450	ZNF329	-0.589573	3.66621e-18	3.47166e-17	1
1451	SFI1	-0.807417	3.68355e-18	3.48567e-17	1
1452	LRRC41	-0.461135	3.70869e-18	3.50704e-17	1
1453	CDCA4	-0.535923	3.74486e-18	3.53882e-17	1
1454	SLC25A17	-0.454265	3.77748e-18	3.56718e-17	1
1455	ZC3H7B	-0.571364	3.88825e-18	3.66927e-17	1
1456	PDE8A	-0.391447	3.89122e-18	3.66956e-17	1
1457	HEXA	-0.484835	3.90147e-18	3.67669e-17	1
1458	ZBTB3	-0.513654	3.90593e-18	3.67837e-17	1
1459	TRBJ1-6	-0.850459	4.09324e-18	3.85213e-17	1
1460	SENP5	-0.21126	4.1243e-18	3.8787e-17	1
1461	SF3A3	-0.573258	4.14653e-18	3.89428e-17	1
1462	CIRBP	-0.512572	4.14537e-18	3.89428e-17	1
1463	FDXACB1	-0.615556	4.15074e-18	3.89558e-17	1
1464	DDX51	-0.650464	4.16967e-18	3.91067e-17	1
1465	PCED1A	-0.580101	4.17669e-18	3.91458e-17	1
1466	C21orf2	-0.704679	4.1837e-18	3.91848e-17	1
1467	SIRT5	-0.334253	4.19489e-18	3.92628e-17	1
1468	PYCR3	-0.613877	4.26943e-18	3.98789e-17	1
1469	SIT1	-0.809057	4.26537e-18	3.98789e-17	1
1470	METTL6	-0.311553	4.26872e-18	3.98789e-17	1
1471	WDR4	-0.657958	4.27721e-18	3.99245e-17	1
1472	ENGASE	-0.845054	4.4318e-18	4.13394e-17	1
1473	FAM98A	-0.66117	4.45894e-18	4.15643e-17	1
1474	PPP1R3F	-0.597167	4.46977e-18	4.1637e-17	1
1475	ALG3	-0.37779	4.51836e-18	4.20612e-17	1
1476	ATP1A1	-0.543227	4.53784e-18	4.21853e-17	1
1477	BLM	-0.52559	4.53514e-18	4.21853e-17	1
1478	CSNK2A1	-0.309383	4.54402e-18	4.22142e-17	1
1479	ZNF439	-0.578916	4.56571e-18	4.2387e-17	1
1480	AC074117.1	-0.715716	4.57695e-18	4.24628e-17	1
1481	P2RY8	-0.501148	4.60141e-18	4.26608e-17	1
1482	TUT1	-0.615623	4.61369e-18	4.27459e-17	1
1483	PDE4DIP	-0.534377	4.63319e-18	4.28976e-17	1
1484	GATB	-0.370024	4.64713e-18	4.29977e-17	1
1485	SIK2	-0.568577	4.70157e-18	4.34721e-17	1
1486	MCM3AP	-0.543142	4.86403e-18	4.49441e-17	1
1487	CERK	-0.361551	4.99274e-18	4.61023e-17	1
1488	KLHL3	-0.870827	5.01412e-18	4.62516e-17	1
1489	ZNF213-AS1	-0.559411	5.01564e-18	4.62516e-17	1
1490	YEATS2	-0.418494	5.02502e-18	4.6307e-17	1
1491	AC024075.2	-0.667377	5.04204e-18	4.64327e-17	1
1492	KIF1BP	-0.479667	5.05799e-18	4.65484e-17	1
1493	AHSA2P	-0.596872	5.07093e-18	4.66363e-17	1
1494	MIAT	-1.06715	5.17047e-18	4.75199e-17	1
1495	NAXD	-0.483203	5.19693e-18	4.77312e-17	1
1496	H2AFV	-0.272538	5.2072e-18	4.77936e-17	1
1497	ACACA	-0.64067	5.30671e-18	4.86419e-17	1
1498	POLR3C	-0.380792	5.30645e-18	4.86419e-17	1
1499	NSMCE1	-0.524837	5.37676e-18	4.92511e-17	1
1500	IMP3	-0.640352	5.43963e-18	4.97938e-17	1
1501	EXOSC9	-0.613845	5.50089e-18	5.03166e-17	1
1502	TP73-AS1	-0.617451	5.50406e-18	5.03166e-17	1
1503	KRBOX4	-0.485189	5.50919e-18	5.033e-17	1
1504	ANKRD34A	-0.676689	5.54507e-18	5.06241e-17	1
1505	PPP2R5C	-0.332829	5.76441e-18	5.25916e-17	1
1506	CYB5B	-0.449963	5.83467e-18	5.31973e-17	1
1507	BMPR1A	-0.56425	5.84688e-18	5.32733e-17	1
1508	GSDMB	-0.871316	5.89243e-18	5.36527e-17	1
1509	LINC02325	-0.558482	6.01161e-18	5.47017e-17	1
1510	ZSCAN20	-0.547221	6.02868e-18	5.47844e-17	1
1511	PAQR8	-0.844248	6.027e-18	5.47844e-17	1
1512	BDH1	-0.799539	6.05243e-18	5.49503e-17	1
1513	DCLRE1C	-0.333761	6.05493e-18	5.49503e-17	1
1514	IGSF8	-0.690785	6.07038e-18	5.50541e-17	1
1515	ANXA6	-0.734328	6.27685e-18	5.68516e-17	1
1516	FARSA	-0.553779	6.27683e-18	5.68516e-17	1
1517	DNPEP	-0.625128	6.28379e-18	5.6877e-17	1
1518	ENO3	-0.673035	6.31577e-18	5.70583e-17	1
1519	AL139011.1	-0.689589	6.31163e-18	5.70583e-17	1
1520	FAM168B	-0.457031	6.31628e-18	5.70583e-17	1
1521	MOCS3	-0.421655	6.37097e-18	5.74768e-17	1
1522	CBLB	-0.693322	6.36844e-18	5.74768e-17	1
1523	ZNF649	-0.465359	6.43618e-18	5.8027e-17	1
1524	KANSL2	-0.382519	6.46906e-18	5.82851e-17	1
1525	C10orf76	-0.401291	6.52065e-18	5.86955e-17	1
1526	SELENOM	-0.750181	6.52314e-18	5.86955e-17	1
1527	DCTN5	-0.478626	6.76342e-18	6.08177e-17	1
1528	AC010969.2	-0.574272	6.82762e-18	6.13548e-17	1
1529	CCDC191	-0.593076	6.86781e-18	6.16757e-17	1
1530	RBSN	-0.322664	6.97096e-18	6.25611e-17	1
1531	N6AMT1	-0.644902	6.99073e-18	6.26975e-17	1
1532	BACH2	-1.02719	7.01697e-18	6.28918e-17	1
1533	LBHD1	-0.663612	7.03283e-18	6.29929e-17	1
1534	LZTR1	-0.660796	7.07651e-18	6.33429e-17	1
1535	CSRNP2	-0.430492	7.28312e-18	6.51498e-17	1
1536	SEC61A1	-0.452551	7.34112e-18	6.56259e-17	1
1537	NSMCE4A	-0.579647	7.408e-18	6.61807e-17	1
1538	TRBC1	-0.9074	7.50095e-18	6.69675e-17	1
1539	TRBJ2-3	-0.716116	7.57293e-18	6.75663e-17	1
1540	TMEM120B	-0.729026	7.60705e-18	6.78267e-17	1
1541	TRAV9-2	-0.930959	7.65868e-18	6.82427e-17	1
1542	TMEM161A	-0.440714	7.66992e-18	6.82986e-17	1
1543	CUL1	-0.546242	8.07236e-18	7.18356e-17	1
1544	KIF3B	-0.545147	8.12141e-18	7.22254e-17	1
1545	BCKDHB	-0.542798	8.16925e-18	7.26038e-17	1
1546	AZIN2	-0.638335	8.19088e-18	7.2749e-17	1
1547	TTC19	-0.376746	8.35408e-18	7.41505e-17	1
1548	WDR33	-0.358269	8.44725e-18	7.49292e-17	1
1549	GMPPB	-0.467846	8.61502e-18	7.6368e-17	1
1550	HSP90AB1	-0.595275	8.63236e-18	7.64723e-17	1
1551	ZNF577	-0.480907	8.6799e-18	7.6844e-17	1
1552	AL359915.2	-0.548276	9.00964e-18	7.97118e-17	1
1553	UBTF	-0.435357	9.13039e-18	8.07281e-17	1
1554	USP36	-0.697588	9.16434e-18	8.09762e-17	1
1555	ATP10A	-0.824299	9.28523e-18	8.19917e-17	1
1556	WDR19	-0.5579	9.31455e-18	8.21978e-17	1
1557	HDHD2	-0.329222	9.37171e-18	8.26491e-17	1
1558	RNASEH2B	-0.39202	9.59784e-18	8.45891e-17	1
1559	ACSL5	-0.550317	9.68715e-18	8.53214e-17	1
1560	MAPRE2	-0.411546	9.73746e-18	8.57096e-17	1
1561	GLT8D1	-0.438863	9.88301e-18	8.6935e-17	1
1562	ZNF354B	-0.646895	1.0055e-17	8.8391e-17	1
1563	EMC1	-0.61821	1.02421e-17	8.9979e-17	1
1564	ALKBH8	-0.679013	1.03314e-17	9.07047e-17	1
1565	PES1	-0.644002	1.0426e-17	9.14776e-17	1
1566	RNPS1	-0.409358	1.07593e-17	9.4341e-17	1
1567	WDR82	-0.462906	1.08107e-17	9.47318e-17	1
1568	MOGS	-0.547569	1.09298e-17	9.57137e-17	1
1569	ZNF287	-0.681027	1.10823e-17	9.69878e-17	1
1570	RIOK1	-0.55964	1.12019e-17	9.78473e-17	1
1571	AKAP8	-0.499639	1.12009e-17	9.78473e-17	1
1572	TRPV2	-0.598462	1.11955e-17	9.78473e-17	1
1573	TWNK	-0.764683	1.12351e-17	9.80129e-17	1
1574	ZNF169	-0.424631	1.12302e-17	9.80129e-17	1
1575	UHRF2	-0.506876	1.14826e-17	1.00109e-16	1
1576	KIF21A	-0.93803	1.14988e-17	1.00186e-16	1
1577	PRMT2	-0.457914	1.19799e-17	1.04312e-16	1
1578	ITGB1BP1	-0.469249	1.22739e-17	1.06804e-16	1
1579	RABEP1	-0.488719	1.26799e-17	1.10267e-16	1
1580	QRSL1	-0.559537	1.27137e-17	1.10491e-16	1
1581	RASGRP2	-0.496205	1.27668e-17	1.10882e-16	1
1582	LINC00426	-0.645722	1.2788e-17	1.10996e-16	1
1583	TAF1A	-0.58487	1.30854e-17	1.13506e-16	1
1584	SAE1	-0.558678	1.32506e-17	1.14866e-16	1
1585	THOC1	-0.524617	1.33438e-17	1.15601e-16	1
1586	IQCG	-0.435551	1.35554e-17	1.17361e-16	1
1587	ZNF284	-0.636302	1.37552e-17	1.19016e-16	1
1588	ZBTB32	-0.569885	1.37734e-17	1.19098e-16	1
1589	ITPA	-0.548315	1.3945e-17	1.20506e-16	1
1590	TMEM248	-0.32767	1.40729e-17	1.21534e-16	1
1591	ZIK1	-0.619168	1.42402e-17	1.22902e-16	1
1592	SNU13	-0.475843	1.47663e-17	1.27363e-16	1
1593	ALG12	-0.480922	1.48253e-17	1.27791e-16	1
1594	ZNF84	-0.677856	1.48557e-17	1.27973e-16	1
1595	UBE3C	-0.312618	1.48772e-17	1.28078e-16	1
1596	AMIGO2	-0.715345	1.52395e-17	1.31115e-16	1
1597	CTBP1	-0.440023	1.5371e-17	1.32164e-16	1
1598	CENPO	-0.590103	1.57037e-17	1.3494e-16	1
1599	FANCC	-0.476844	1.57972e-17	1.35659e-16	1
1600	EML5	-0.68043	1.58166e-17	1.3574e-16	1
1601	EZR	-0.757382	1.59499e-17	1.36799e-16	1
1602	TCOF1	-0.6627	1.60854e-17	1.37789e-16	1
1603	TADA1	-0.512796	1.60854e-17	1.37789e-16	1
1604	TAF15	-0.378176	1.63009e-17	1.39547e-16	1
1605	PHF10	-0.649244	1.64169e-17	1.40214e-16	1
1606	ZNF175	-0.528248	1.64074e-17	1.40214e-16	1
1607	CD5	-0.757696	1.64147e-17	1.40214e-16	1
1608	RNF25	-0.467152	1.64196e-17	1.40214e-16	1
1609	RBL2	-0.364095	1.65357e-17	1.41118e-16	1
1610	DISP1	-0.441833	1.66119e-17	1.41681e-16	1
1611	STN1	-0.450793	1.6705e-17	1.42386e-16	1
1612	EXT2	-0.410026	1.68371e-17	1.43423e-16	1
1613	SFPQ	-0.457503	1.69317e-17	1.4414e-16	1
1614	RRN3P1	-0.766784	1.69627e-17	1.44225e-16	1
1615	PRX	-0.780795	1.69546e-17	1.44225e-16	1
1616	RIC3	-0.735907	1.69976e-17	1.44432e-16	1
1617	SNAPC5	-0.477029	1.71342e-17	1.45503e-16	1
1618	TXNDC15	-0.40036	1.72295e-17	1.46222e-16	1
1619	DUS4L	-0.534792	1.72967e-17	1.46612e-16	1
1620	SRPRB	-0.634763	1.72968e-17	1.46612e-16	1
1621	C22orf39	-0.296083	1.73763e-17	1.47195e-16	1
1622	NECAB3	-0.574175	1.74518e-17	1.47744e-16	1
1623	TIGD5	-0.579962	1.76523e-17	1.49257e-16	1
1624	ZFYVE28	-0.858857	1.76489e-17	1.49257e-16	1
1625	ZNF506	-0.331554	1.77464e-17	1.49961e-16	1
1626	KIF5C	-0.76155	1.78061e-17	1.50294e-16	1
1627	BTD	-0.415265	1.78078e-17	1.50294e-16	1
1628	TCF7	-0.875171	1.79038e-17	1.51012e-16	1
1629	PARP2	-0.503505	1.82766e-17	1.54062e-16	1
1630	FLT4	-1.20015	1.83507e-17	1.54591e-16	1
1631	DIMT1	-0.420936	1.85692e-17	1.56336e-16	1
1632	ABCB8	-0.677093	1.92251e-17	1.61759e-16	1
1633	LIMD1	-0.603005	1.93155e-17	1.6242e-16	1
1634	NBAS	-0.270151	1.97866e-17	1.6628e-16	1
1635	NEMP2	-0.517879	2.00432e-17	1.68334e-16	1
1636	USP37	-0.32905	2.03712e-17	1.70984e-16	1
1637	SNHG5	-0.478863	2.05216e-17	1.72141e-16	1
1638	MIR4453HG	-0.439488	2.09167e-17	1.75348e-16	1
1639	MTAP	-0.438016	2.11593e-17	1.77274e-16	1
1640	ACBD4	-0.494407	2.1939e-17	1.83694e-16	1
1641	ASH1L	-0.242174	2.20814e-17	1.84774e-16	1
1642	ZSCAN30	-0.376881	2.21699e-17	1.85401e-16	1
1643	ADCK5	-0.620056	2.23779e-17	1.87027e-16	1
1644	ALKBH2	-0.625146	2.24793e-17	1.8776e-16	1
1645	STRBP	-0.6766	2.27577e-17	1.8997e-16	1
1646	INTS11	-0.500488	2.30117e-17	1.91974e-16	1
1647	ABCF2.1	-0.541018	2.31349e-17	1.92768e-16	1
1648	SEPT7P2	-0.510889	2.31323e-17	1.92768e-16	1
1649	DERL1	-0.351584	2.32151e-17	1.93319e-16	1
1650	KIAA0355	-0.491387	2.33239e-17	1.94107e-16	1
1651	KIF3A	-0.71931	2.34632e-17	1.9503e-16	1
1652	ZNF318	-0.649206	2.34604e-17	1.9503e-16	1
1653	SEL1L3	-0.652858	2.3521e-17	1.95392e-16	1
1654	C1orf159	-0.663545	2.36817e-17	1.96608e-16	1
1655	ERCC5	-0.347771	2.40121e-17	1.99111e-16	1
1656	ZNF576	-0.337811	2.40121e-17	1.99111e-16	1
1657	MAPKAPK5-AS1	-0.616003	2.42726e-17	2.01149e-16	1
1658	MVD	-0.576922	2.49052e-17	2.06267e-16	1
1659	RANGAP1	-0.635623	2.50844e-17	2.07626e-16	1
1660	ZNF485	-0.674547	2.51642e-17	2.08162e-16	1
1661	ZNF236	-0.311405	2.52991e-17	2.09152e-16	1
1662	CMSS1	-0.587902	2.57912e-17	2.13091e-16	1
1663	ICK	-0.488834	2.61084e-17	2.15583e-16	1
1664	STX18-AS1	-0.625636	2.67631e-17	2.20856e-16	1
1665	BCCIP	-0.617028	2.76685e-17	2.28191e-16	1
1666	ZNF665	-0.818147	2.80097e-17	2.30866e-16	1
1667	METTL2B	-0.475227	2.83711e-17	2.33705e-16	1
1668	PWP1	-0.58675	2.85214e-17	2.34776e-16	1
1669	RNASEH1-AS1	-0.566432	2.85353e-17	2.34776e-16	1
1670	ATIC	-0.593766	2.88299e-17	2.37057e-16	1
1671	AGMAT	-0.720678	2.88995e-17	2.37487e-16	1
1672	CDC25B	-0.728167	2.90512e-17	2.38592e-16	1
1673	AHNAK	-0.695472	2.91837e-17	2.39537e-16	1
1674	CCDC102A	-0.876615	2.92026e-17	2.39548e-16	1
1675	NISCH	-0.556057	2.94696e-17	2.41594e-16	1
1676	GORASP2	-0.344066	2.98738e-17	2.44762e-16	1
1677	CCHCR1	-0.583052	2.99843e-17	2.45521e-16	1
1678	PNO1	-0.408012	3.00333e-17	2.45776e-16	1
1679	WDR55	-0.415433	3.03967e-17	2.48602e-16	1
1680	CKMT2-AS1	-0.613251	3.06e-17	2.50116e-16	1
1681	MTG1	-0.688427	3.13939e-17	2.56452e-16	1
1682	LDLRAP1	-0.737027	3.18153e-17	2.5974e-16	1
1683	ABT1	-0.375298	3.2301e-17	2.63548e-16	1
1684	DNAJC7	-0.347263	3.23962e-17	2.64169e-16	1
1685	PRR29	-0.572643	3.24237e-17	2.64236e-16	1
1686	R3HCC1	-0.442175	3.25413e-17	2.65037e-16	1
1687	RASSF7	-0.594905	3.27404e-17	2.66501e-16	1
1688	PIGT	-0.432744	3.33246e-17	2.71096e-16	1
1689	DDB2	-0.633355	3.37806e-17	2.74643e-16	1
1690	PARN	-0.264529	3.39067e-17	2.75504e-16	1
1691	SNED1	-0.699013	3.41613e-17	2.77409e-16	1
1692	OSGEPL1	-0.55525	3.44946e-17	2.7995e-16	1
1693	SCFD2	-0.375624	3.50258e-17	2.84094e-16	1
1694	NPR2	-0.809895	3.5072e-17	2.84301e-16	1
1695	CTNNBL1	-0.51429	3.52633e-17	2.85683e-16	1
1696	DENND4C	-0.367313	3.56121e-17	2.88338e-16	1
1697	BRD1	-0.574017	3.6147e-17	2.92497e-16	1
1698	DHX57	-0.521552	3.61951e-17	2.92714e-16	1
1699	MTOR	-0.589582	3.62915e-17	2.9332e-16	1
1700	PMS2P1	-0.590843	3.66671e-17	2.96182e-16	1
1701	UBP1	-0.488171	3.67782e-17	2.96905e-16	1
1702	PAXIP1-AS1	-0.674877	3.70533e-17	2.98951e-16	1
1703	DVL1	-0.58149	3.70778e-17	2.98972e-16	1
1704	BAHD1	-0.518178	3.72764e-17	3.00398e-16	1
1705	EIF4ENIF1	-0.437505	3.75272e-17	3.02242e-16	1
1706	THEMIS	-0.805225	3.79999e-17	3.05869e-16	1
1707	SUV39H1	-0.485971	3.85584e-17	3.10183e-16	1
1708	TMEM107	-0.410045	3.88154e-17	3.12068e-16	1
1709	TGIF1	-0.466057	3.8892e-17	3.12501e-16	1
1710	ZNF846	-0.523388	3.9239e-17	3.15105e-16	1
1711	SCAMP3	-0.520076	4.02904e-17	3.23359e-16	1
1712	AC026471.1	-0.45097	4.05782e-17	3.25478e-16	1
1713	ZNF507	-0.514997	4.06076e-17	3.25525e-16	1
1714	AP3M2	-0.627534	4.06419e-17	3.25609e-16	1
1715	C3orf52	-0.681566	4.08135e-17	3.26794e-16	1
1716	HEATR5B	-0.398097	4.09549e-17	3.27735e-16	1
1717	TAF1	-0.378014	4.13052e-17	3.30346e-16	1
1718	PLXNA1	-0.856075	4.19688e-17	3.35458e-16	1
1719	FARSB	-0.519114	4.21628e-17	3.36617e-16	1
1720	ZNF275	-0.801569	4.21584e-17	3.36617e-16	1
1721	SNHG15	-0.633643	4.28169e-17	3.4164e-16	1
1722	CXorf57	-0.743013	4.33949e-17	3.46051e-16	1
1723	ACYP1	-0.61401	4.39065e-17	3.49928e-16	1
1724	MRPL52	-0.521497	4.44639e-17	3.54165e-16	1
1725	EML2	-0.549058	4.45527e-17	3.54667e-16	1
1726	CLIC5	-0.902034	4.51117e-17	3.58909e-16	1
1727	ELMOD3	-0.409688	4.54245e-17	3.61188e-16	1
1728	AC005224.4	-0.476914	4.59945e-17	3.65297e-16	1
1729	TMEM242	-0.39142	4.59801e-17	3.65297e-16	1
1730	TCF19	-0.665234	4.63962e-17	3.68239e-16	1
1731	TRAPPC2	-0.299079	4.64185e-17	3.68239e-16	1
1732	MYCBP2	-0.382437	4.66973e-17	3.70237e-16	1
1733	DUSP14	-0.481839	4.72156e-17	3.74131e-16	1
1734	PDCD5	-0.57197	4.76209e-17	3.76907e-16	1
1735	NCOA5	-0.416954	4.76106e-17	3.76907e-16	1
1736	RNF216	-0.495751	4.81085e-17	3.80547e-16	1
1737	THAP3	-0.360084	4.84904e-17	3.83348e-16	1
1738	AARS	-0.703718	4.86564e-17	3.84439e-16	1
1739	LMF1	-0.780839	4.90737e-17	3.87513e-16	1
1740	MECR	-0.630438	4.92328e-17	3.88546e-16	1
1741	ABCF1	-0.565237	4.9276e-17	3.88664e-16	1
1742	SLC41A1	-0.60076	4.96469e-17	3.91365e-16	1
1743	WNT10A	-0.857023	4.97577e-17	3.92013e-16	1
1744	ZDHHC24	-0.609753	4.99029e-17	3.92932e-16	1
1745	DTYMK	-0.470244	5.16724e-17	4.06632e-16	1
1746	SLC2A11	-0.770565	5.22965e-17	4.11307e-16	1
1747	MRNIP	-0.727112	5.23643e-17	4.11605e-16	1
1748	SNHG4	-0.638118	5.25433e-17	4.12776e-16	1
1749	CDPF1	-0.548114	5.25969e-17	4.12961e-16	1
1750	KLF3-AS1	-0.670704	5.26752e-17	4.13339e-16	1
1751	SNHG1	-0.689027	5.30704e-17	4.16203e-16	1
1752	ZNF565	-0.520271	5.39338e-17	4.22732e-16	1
1753	OGT	-0.497682	5.40067e-17	4.23063e-16	1
1754	TOMM20P2	-0.505656	5.40614e-17	4.2325e-16	1
1755	PARP15	-0.917439	5.60646e-17	4.38683e-16	1
1756	HPS5	-0.413853	5.62891e-17	4.40189e-16	1
1757	ZSCAN12	-0.589933	5.63281e-17	4.40243e-16	1
1758	C1orf216	-0.682088	5.67117e-17	4.4299e-16	1
1759	ZNF570	-0.54456	5.6928e-17	4.44427e-16	1
1760	TRAV12-3	-0.847981	5.70117e-17	4.44827e-16	1
1761	REPS1	-0.385913	5.72305e-17	4.46281e-16	1
1762	D2HGDH	-0.893882	5.7923e-17	4.51425e-16	1
1763	ZNF34	-0.457112	5.81498e-17	4.52935e-16	1
1764	PIN1	-0.412413	5.87174e-17	4.57098e-16	1
1765	TNRC6C	-0.704808	5.92352e-17	4.60867e-16	1
1766	FAM210A	-0.493026	6.03061e-17	4.68933e-16	1
1767	ARFGAP2	-0.448256	6.12934e-17	4.76342e-16	1
1768	ZNF10	-0.624471	6.14787e-17	4.77511e-16	1
1769	MOCS2	-0.718339	6.17776e-17	4.79561e-16	1
1770	LRPPRC	-0.538877	6.38624e-17	4.95466e-16	1
1771	TRAV21	-0.98443	6.49485e-17	5.03323e-16	1
1772	TRAF4	-0.708595	6.49181e-17	5.03323e-16	1
1773	ZNF546	-0.438574	6.66848e-17	5.16488e-16	1
1774	TMEM203	-0.548232	6.68375e-17	5.17379e-16	1
1775	HS3ST3B1	-0.588796	6.69993e-17	5.18339e-16	1
1776	AC079922.2	-0.680532	6.74417e-17	5.21468e-16	1
1777	PRKCA	-0.68447	6.78514e-17	5.24341e-16	1
1778	SLC25A16	-0.223753	6.82145e-17	5.2685e-16	1
1779	NCBP1	-0.426982	6.84815e-17	5.28615e-16	1
1780	SLAIN1	-0.515791	6.86715e-17	5.29785e-16	1
1781	JHY	-0.817978	6.87919e-17	5.30416e-16	1
1782	PTPN7	-0.548825	6.89328e-17	5.31204e-16	1
1783	TEX10	-0.444924	6.94643e-17	5.35e-16	1
1784	WNT7A	-0.881602	7.02347e-17	5.4063e-16	1
1785	SPN	-0.678505	7.05572e-17	5.42808e-16	1
1786	PSMC5	-0.448834	7.13414e-17	5.48534e-16	1
1787	DHX33	-0.453074	7.1562e-17	5.49923e-16	1
1788	TCERG1	-0.605407	7.1682e-17	5.50537e-16	1
1789	SUN2	-0.599295	7.22969e-17	5.54949e-16	1
1790	GATC	-0.26471	7.27458e-17	5.58083e-16	1
1791	PAICS	-0.504949	7.33857e-17	5.62678e-16	1
1792	MFGE8	-0.787184	7.39398e-17	5.6661e-16	1
1793	LIN52	-0.46246	7.41659e-17	5.68026e-16	1
1794	SHPRH	-0.375833	7.42237e-17	5.68153e-16	1
1795	GPAM	-0.525591	7.46221e-17	5.70884e-16	1
1796	AC005261.1	-0.344579	7.4755e-17	5.71583e-16	1
1797	AQP3	-0.822902	7.54229e-17	5.76048e-16	1
1798	CCT3	-0.523217	7.54101e-17	5.76048e-16	1
1799	SPINDOC	-0.524192	7.55962e-17	5.77051e-16	1
1800	AP003469.4	-0.664196	7.60816e-17	5.80434e-16	1
1801	L3MBTL3	-0.444746	7.61416e-17	5.8057e-16	1
1802	GGACT	-0.580704	7.63441e-17	5.8179e-16	1
1803	NEPRO	-0.510631	7.65519e-17	5.83051e-16	1
1804	TMEM181	-0.360671	7.66179e-17	5.8323e-16	1
1805	STX17	-0.368745	7.83567e-17	5.96135e-16	1
1806	EXOSC5	-0.581897	7.84774e-17	5.96724e-16	1
1807	EPRS	-0.665686	8.0613e-17	6.12623e-16	1
1808	GPATCH3	-0.421635	8.11568e-17	6.16415e-16	1
1809	MFSD8	-0.348085	8.13056e-17	6.17204e-16	1
1810	HTATSF1	-0.735802	8.21857e-17	6.2354e-16	1
1811	RARRES3	-0.686333	8.24819e-17	6.25442e-16	1
1812	CD28	-0.847472	8.28876e-17	6.28172e-16	1
1813	CNNM3	-0.515101	8.45904e-17	6.40723e-16	1
1814	CA5B	-0.626746	8.47807e-17	6.41811e-16	1
1815	2011-09-01	-0.46244	8.49868e-17	6.43017e-16	1
1816	DCAF8	-0.43563	8.57876e-17	6.48718e-16	1
1817	FMO4	-0.508242	8.71857e-17	6.58566e-16	1
1818	ZC3H10	-0.284933	8.71617e-17	6.58566e-16	1
1819	PHC1	-0.624949	8.75591e-17	6.61023e-16	1
1820	ANKRD54	-0.550804	8.76351e-17	6.61234e-16	1
1821	ZNF227	-0.439357	8.77975e-17	6.62095e-16	1
1822	SSBP1	-0.481189	8.86595e-17	6.68229e-16	1
1823	PTDSS1	-0.468371	8.8848e-17	6.69282e-16	1
1824	EXOSC1	-0.338197	9.00979e-17	6.78326e-16	1
1825	ZNF815P	-0.535456	9.3315e-17	7.02162e-16	1
1826	WDR76	-0.557455	9.34612e-17	7.02878e-16	1
1827	ZNF140	-0.250947	9.39871e-17	7.06445e-16	1
1828	SLC25A23	-0.556881	9.53695e-17	7.16445e-16	1
1829	RHPN1	-0.767531	9.59859e-17	7.20298e-16	1
1830	HDAC1	-0.515592	9.59873e-17	7.20298e-16	1
1831	DGCR8	-0.615222	9.69588e-17	7.27191e-16	1
1832	AC011477.2	-0.412035	9.75259e-17	7.31045e-16	1
1833	LMBR1L	-0.457518	9.80406e-17	7.33785e-16	1
1834	TAF6L	-0.539922	9.80085e-17	7.33785e-16	1
1835	MAGEH1	-0.79616	9.80516e-17	7.33785e-16	1
1836	LINC01215	-0.813313	9.90409e-17	7.40785e-16	1
1837	SMIM35	-0.601403	9.98212e-17	7.46215e-16	1
1838	RPGRIP1L	-0.596613	1.00325e-16	7.49169e-16	1
1839	NUBP2	-0.583529	1.00296e-16	7.49169e-16	1
1840	PSMG1	-0.624378	1.01147e-16	7.54897e-16	1
1841	LINC02361	-0.787992	1.01544e-16	7.57447e-16	1
1842	PRPF40B	-0.713237	1.019e-16	7.59688e-16	1
1843	NUBPL	-0.461964	1.02293e-16	7.62201e-16	1
1844	COPS6	-0.331902	1.02513e-16	7.63429e-16	1
1845	MYBBP1A	-0.623051	1.02781e-16	7.65011e-16	1
1846	AC243960.1	-0.901448	1.03209e-16	7.67782e-16	1
1847	PMS2CL	-0.351819	1.05447e-16	7.84008e-16	1
1848	ANKRD36C	-0.476033	1.05676e-16	7.85282e-16	1
1849	LAIR1	-0.563097	1.0673e-16	7.92684e-16	1
1850	RBM15	-0.207927	1.06852e-16	7.93164e-16	1
1851	AC010247.1	-0.535049	1.07275e-16	7.95872e-16	1
1852	EFCAB14	-0.418414	1.08283e-16	8.02916e-16	1
1853	DDX19B	-0.534589	1.08969e-16	8.07573e-16	1
1854	MYC	-0.635652	1.10071e-16	8.15294e-16	1
1855	MCM5	-0.516418	1.11922e-16	8.28557e-16	1
1856	WNT1	-0.850938	1.12732e-16	8.34108e-16	1
1857	FLNB	-0.8162	1.13372e-16	8.38389e-16	1
1858	DIP2C	-0.793918	1.14809e-16	8.48564e-16	1
1859	ZFP14	-0.564701	1.16305e-16	8.59153e-16	1
1860	IARS2	-0.553766	1.16479e-16	8.59977e-16	1
1861	TMED3	-0.414308	1.17706e-16	8.68575e-16	1
1862	EID2B	-0.602214	1.1816e-16	8.71451e-16	1
1863	MSTO2P	-0.64227	1.18353e-16	8.72411e-16	1
1864	CNST	-0.355865	1.18469e-16	8.72799e-16	1
1865	PLLP	-0.399525	1.18707e-16	8.74077e-16	1
1866	ZNF69	-0.574507	1.19165e-16	8.76515e-16	1
1867	AC232271.1	-0.69422	1.19153e-16	8.76515e-16	1
1868	UBR7	-0.478742	1.1943e-16	8.77522e-16	1
1869	ATRN	-0.493997	1.19402e-16	8.77522e-16	1
1870	DNAJC21	-0.536472	1.19567e-16	8.77778e-16	1
1871	RABL3	-0.612584	1.19592e-16	8.77778e-16	1
1872	CASK	-0.423828	1.197e-16	8.78099e-16	1
1873	FGFBP3	-0.634658	1.1981e-16	8.78434e-16	1
1874	HNRNPDL	-0.638944	1.19927e-16	8.78824e-16	1
1875	GRAMD2B	-0.529766	1.20383e-16	8.81693e-16	1
1876	LIAS	-0.404315	1.25387e-16	9.17854e-16	1
1877	NOL10	-0.327115	1.27099e-16	9.29897e-16	1
1878	ZKSCAN1	-0.262612	1.3052e-16	9.54414e-16	1
1879	ZBTB38	-0.60593	1.3293e-16	9.71517e-16	1
1880	ZNF197	-0.553297	1.34311e-16	9.81091e-16	1
1881	C17orf75	-0.572292	1.35741e-16	9.91008e-16	1
1882	GARS	-0.373906	1.36639e-16	9.9704e-16	1
1883	DPAGT1	-0.411447	1.37942e-16	1.00601e-15	1
1884	NRF1	-0.274968	1.39311e-16	1.01521e-15	1
1885	NUP43	-0.546098	1.39351e-16	1.01521e-15	1
1886	NMT1	-0.462114	1.41556e-16	1.03073e-15	1
1887	WNT10B	-0.977707	1.4254e-16	1.03734e-15	1
1888	UBA6-AS1	-0.579574	1.44228e-16	1.04907e-15	1
1889	UPF3B	-0.521869	1.44547e-16	1.05083e-15	1
1890	NDUFS1	-0.222252	1.44794e-16	1.05207e-15	1
1891	RXYLT1	-0.487242	1.45833e-16	1.05907e-15	1
1892	PYHIN1	-0.901148	1.46197e-16	1.06114e-15	1
1893	RORA	-0.724211	1.46464e-16	1.06252e-15	1
1894	AC119044.1	-0.740094	1.5028e-16	1.08963e-15	1
1895	HSD17B7	-0.328589	1.52782e-16	1.10719e-15	1
1896	ZC4H2	-0.63631	1.54206e-16	1.11692e-15	1
1897	LRRC8C	-0.58299	1.56717e-16	1.13451e-15	1
1898	RCN1	-0.597823	1.56865e-16	1.13498e-15	1
1899	LEMD2	-0.360653	1.57757e-16	1.14083e-15	1
1900	P2RY11	-0.755671	1.60476e-16	1.15989e-15	1
1901	MGAT4A	-0.484464	1.62115e-16	1.17111e-15	1
1902	CDC16	-0.539926	1.62256e-16	1.17152e-15	1
1903	MEX3C	-0.539568	1.62748e-16	1.17445e-15	1
1904	COA7	-0.493075	1.6542e-16	1.19311e-15	1
1905	ZNF558	-0.671357	1.66505e-16	1.2003e-15	1
1906	PPIL1	-0.597697	1.70616e-16	1.22929e-15	1
1907	CEP126	-0.812958	1.72884e-16	1.24499e-15	1
1908	URI1	-0.690526	1.74245e-16	1.25413e-15	1
1909	ZNF431	-0.347053	1.74618e-16	1.25615e-15	1
1910	SAAL1	-0.546415	1.77034e-16	1.27286e-15	1
1911	SMYD5	-0.660294	1.78342e-16	1.2816e-15	1
1912	MRPS9	-0.578115	1.79447e-16	1.28886e-15	1
1913	CCNB1IP1	-0.622163	1.80626e-16	1.29666e-15	1
1914	COX10-AS1	-0.544445	1.81914e-16	1.30522e-15	1
1915	TFAP4	-0.673432	1.84222e-16	1.32109e-15	1
1916	ABCB1	-1.0454	1.86195e-16	1.33454e-15	1
1917	SGPP2	-0.765231	1.88813e-16	1.3526e-15	1
1918	NUP93	-0.579546	1.89269e-16	1.35516e-15	1
1919	PLEKHA8	-0.479035	1.94102e-16	1.38904e-15	1
1920	CDC42BPG	-0.754043	1.94582e-16	1.39137e-15	1
1921	AC015911.3	-0.706504	1.9463e-16	1.39137e-15	1
1922	ZC3H12B	-0.577524	1.99964e-16	1.42876e-15	1
1923	SLC27A5	-0.462135	2.01034e-16	1.43566e-15	1
1924	GLRX3	-0.383518	2.02567e-16	1.44586e-15	1
1925	GATA3	-0.592651	2.04386e-16	1.45808e-15	1
1926	QTRT2	-0.382301	2.05087e-16	1.46232e-15	1
1927	EIF3F	-0.516868	2.06019e-16	1.4682e-15	1
1928	MDC1	-0.521047	2.06857e-16	1.47341e-15	1
1929	HERC2	-0.752325	2.07107e-16	1.47443e-15	1
1930	AL391244.1	-0.39661	2.11883e-16	1.50765e-15	1
1931	ZNF782	-0.328202	2.13269e-16	1.51673e-15	1
1932	OXA1L	-0.385835	2.14935e-16	1.52778e-15	1
1933	HMOX2	-0.416521	2.18875e-16	1.55499e-15	1
1934	ABCF3	-0.571626	2.20895e-16	1.56853e-15	1
1935	NT5C	-0.472087	2.22445e-16	1.57872e-15	1
1936	ACOT2	-0.603608	2.26601e-16	1.60738e-15	1
1937	DLG1	-0.395194	2.28943e-16	1.62316e-15	1
1938	KCTD17	-0.509837	2.31355e-16	1.63941e-15	1
1939	AC090948.3	-0.661152	2.31801e-16	1.64173e-15	1
1940	TMEM67	-0.613318	2.32178e-16	1.64355e-15	1
1941	PDHB	-0.385842	2.33521e-16	1.6522e-15	1
1942	RPL7L1	-0.446065	2.40361e-16	1.69885e-15	1
1943	CCDC28B	-0.563364	2.40314e-16	1.69885e-15	1
1944	L2HGDH	-0.419527	2.43692e-16	1.72151e-15	1
1945	PIGV	-0.397603	2.44586e-16	1.72694e-15	1
1946	PTGER2	-0.551986	2.4869e-16	1.755e-15	1
1947	CYTH1	-0.487852	2.5e-16	1.76335e-15	1
1948	TIMM8A	-0.50673	2.50326e-16	1.76474e-15	1
1949	LCMT2	-0.537929	2.51599e-16	1.77281e-15	1
1950	ALG5	-0.428659	2.54471e-16	1.79213e-15	1
1951	RITA1	-0.51167	2.55993e-16	1.80192e-15	1
1952	TBC1D4	-0.807232	2.56665e-16	1.80572e-15	1
1953	ASCC1	-0.388576	2.59555e-16	1.82512e-15	1
1954	SPTBN1	-0.725607	2.64418e-16	1.85836e-15	1
1955	PHAX	-0.588999	2.66547e-16	1.87149e-15	1
1956	KMT2A	-0.817282	2.66558e-16	1.87149e-15	1
1957	FBXL14	-0.555015	2.70233e-16	1.89632e-15	1
1958	MAP4K1	-0.610402	2.71972e-16	1.90755e-15	1
1959	TRBV6-1	-0.894311	2.77233e-16	1.94346e-15	1
1960	TELO2	-0.606066	2.79557e-16	1.95875e-15	1
1961	DAP3	-0.398226	2.80318e-16	1.96308e-15	1
1962	PIGO	-0.614823	2.81111e-16	1.96763e-15	1
1963	TMEM229B	-0.6349	2.82493e-16	1.9763e-15	1
1964	PSMD5	-0.370336	2.94219e-16	2.05729e-15	1
1965	C21orf62-AS1	-0.586253	2.95604e-16	2.06592e-15	1
1966	ICMT	-0.521392	2.96827e-16	2.07341e-15	1
1967	NDUFB8	-0.368168	3.01717e-16	2.1065e-15	1
1968	AC015813.6	-0.540511	3.06454e-16	2.13849e-15	1
1969	SIRPG	-0.631729	3.08679e-16	2.15292e-15	1
1970	ZNF736	-0.38176	3.08863e-16	2.15311e-15	1
1971	ZNF160	-0.374924	3.10755e-16	2.1652e-15	1
1972	CCDC93	-0.365454	3.14181e-16	2.18796e-15	1
1973	TIAM1	-0.562556	3.24246e-16	2.25691e-15	1
1974	RANBP1	-0.509896	3.24815e-16	2.25973e-15	1
1975	RETREG3	-0.394512	3.26096e-16	2.26749e-15	1
1976	CDAN1	-0.597379	3.26344e-16	2.26807e-15	1
1977	KLHL6	-0.426348	3.26886e-16	2.27068e-15	1
1978	PCCB	-0.251454	3.28559e-16	2.28107e-15	1
1979	POLR3B	-0.422752	3.28714e-16	2.28107e-15	1
1980	PSMD11	-0.381048	3.33238e-16	2.3113e-15	1
1981	PIK3C2B	-0.825099	3.34096e-16	2.31608e-15	1
1982	IGIP	-0.549829	3.37807e-16	2.34063e-15	1
1983	CSTF1	-0.338733	3.40743e-16	2.35978e-15	1
1984	NNT-AS1	-0.572013	3.41862e-16	2.36634e-15	1
1985	SHMT2	-0.585919	3.42289e-16	2.36811e-15	1
1986	AF131215.6	-0.541889	3.42724e-16	2.36872e-15	1
1987	AL034550.2	-0.889489	3.42601e-16	2.36872e-15	1
1988	RMND5B	-0.391676	3.45654e-16	2.38777e-15	1
1989	ZNF557	-0.306714	3.48298e-16	2.40483e-15	1
1990	HACL1	-0.436508	3.56895e-16	2.46295e-15	1
1991	AGBL2	-0.759854	3.57631e-16	2.46679e-15	1
1992	PHLDB2	-0.88421	3.5904e-16	2.47527e-15	1
1993	ZMAT1	-0.726395	3.63279e-16	2.50324e-15	1
1994	GNPTAB	-0.474366	3.63485e-16	2.5034e-15	1
1995	TMEM204	-0.946655	3.66882e-16	2.52553e-15	1
1996	ARHGEF39	-0.522937	3.68295e-16	2.53399e-15	1
[truncated: 11,743 more rows]
